# Supplementary material for: Current food trade helps mitigate future climate change impacts in lower-income nations
Source: PLoS One. 2025 Jan 3;20(1):e0314722. doi: 10.1371/journal.pone.0314722 (PMC11698460; doi:10.1371/journal.pone.0314722)
Supplement: S1 Table — (XLSX) [file pone.0314722.s017.xlsx]

## Sheet: S1Tab
	Producer_Country_Code	Country
1	AGO	Angola
2	BEN	Benin
3	BWA	Botswana
4	BFA	Burkina Faso
5	BDI	Burundi
6	CMR	Cameroon
7	CAF	Central African Republic
8	TCD	Chad
9	COG	Congo
10	CIV	C√¥te d'Ivoire
11	COD	Democratic Republic of the Congo
12	DJI	Djibouti
13	EGY	Egypt
14	GNQ	Equatorial Guinea
15	ERI	Eritrea
16	SWZ	Eswatini
17	ETH	Ethiopia
18	GAB	Gabon
19	GMB	Gambia
20	GHA	Ghana
21	GIN	Guinea
22	GNB	Guinea-Bissau
23	KEN	Kenya
24	LSO	Lesotho
25	LBR	Liberia
26	LBY	Libya
27	MDG	Madagascar
28	MWI	Malawi
29	MLI	Mali
30	MRT	Mauritania
31	MAR	Morocco
32	MOZ	Mozambique
33	NAM	Namibia
34	NER	Niger
35	NGA	Nigeria
36	RWA	Rwanda
37	SEN	Senegal
38	SLE	Sierra Leone
39	SOM	Somalia
40	ZAF	South Africa
41	SDN	Sudan
42	TGO	Togo
43	TUN	Tunisia
44	UGA	Uganda
45	TZA	United Republic of Tanzania
46	ZMB	Zambia
47	ZWE	Zimbabwe
48	ARG	Argentina
49	BLZ	Belize
50	BOL	Bolivia (Plurinational State of)
51	BRA	Brazil
52	CAN	Canada
53	CHL	Chile
54	COL	Colombia
55	CRI	Costa Rica
56	CUB	Cuba
57	DOM	Dominican Republic
58	ECU	Ecuador
59	SLV	El Salvador
60	GUF	French Guyana
61	GTM	Guatemala
62	GUY	Guyana
63	HTI	Haiti
64	HND	Honduras
65	JAM	Jamaica
66	MEX	Mexico
67	NIC	Nicaragua
68	PAN	Panama
69	PRY	Paraguay
70	PER	Peru
71	PRI	Puerto Rico
72	SUR	Suriname
73	TTO	Trinidad and Tobago
74	USA	United States of America
75	URY	Uruguay
76	VEN	Venezuela (Bolivarian Republic of)
77	AUS	Australia
78	AUT	Austria
79	BLR	Belarus
80	BEL	Belgium
81	BGR	Bulgaria
82	HRV	Croatia
83	CZE	Czechia
84	DNK	Denmark
85	EST	Estonia
86	FIN	Finland
87	FRA	France
88	DEU	Germany
89	GRC	Greece
90	HUN	Hungary
91	ISL	Iceland
92	IRL	Ireland
93	ITA	Italy
94	JPN	Japan
95	LVA	Latvia
96	LTU	Lithuania
97	LUX	Luxembourg
98	NLD	Netherlands
99	NZL	New Zealand
100	NOR	Norway
101	POL	Poland
102	PRT	Portugal
103	ROU	Romania
104	RUS	Russian Federation
105	SVK	Slovakia
106	SVN	Slovenia
107	ESP	Spain
108	SWE	Sweden
109	CHE	Switzerland
110	TUR	T√ºrkiye
111	UKR	Ukraine
112	GBR	United Kingdom of Great Britain and Northern Ireland
113	AFG	Afghanistan
114	ARM	Armenia
115	AZE	Azerbaijan
116	BHR	Bahrain
117	BGD	Bangladesh
118	BTN	Bhutan
119	BRN	Brunei Darussalam
120	KHM	Cambodia
121	CHN	China
122	PRK	Democratic People's Republic of Korea
123	GEO	Georgia
124	IND	India
125	IDN	Indonesia
126	IRN	Iran (Islamic Republic of)
127	IRQ	Iraq
128	ISR	Israel
129	JOR	Jordan
130	KAZ	Kazakhstan
131	KWT	Kuwait
132	KGZ	Kyrgyzstan
133	LAO	Lao People's Democratic Republic
134	LBN	Lebanon
135	MYS	Malaysia
136	MNG	Mongolia
137	MMR	Myanmar
138	NPL	Nepal
139	OMN	Oman
140	PAK	Pakistan
141	PSE	Palestine
142	PHL	Philippines
143	QAT	Qatar
144	KOR	Republic of Korea
145	SAU	Saudi Arabia
146	SGP	Singapore
147	LKA	Sri Lanka
148	SYR	Syrian Arab Republic
149	TJK	Tajikistan
150	THA	Thailand
151	TKM	Turkmenistan
152	ARE	United Arab Emirates
153	UZB	Uzbekistan
154	VNM	Viet Nam
155	YEM	Yemen
156	MDA	Republic of Moldova
157	ALB	Albania
158	BIH	Bosnia and Herzegovina
159	MNE	Montenegro
160	MKD	North Macedonia
161	SRB	Serbia
162	PNG	Papua New Guinea
