# Supplementary material for: Current food trade helps mitigate future climate change impacts in lower-income nations
Source: PLoS One. 2025 Jan 3;20(1):e0314722. doi: 10.1371/journal.pone.0314722 (PMC11698460; doi:10.1371/journal.pone.0314722)
Supplement: S2 Table — (XLSX) [file pone.0314722.s018.xlsx]

## Sheet: Sheet1
y:	consumer country
x:	producer country
x|y:	flow of calories from producer country to consumer country
w:	degree of global warming (1°C, 2°C or 3°C)
CCM:	crop-climate model combination
l:	number of pixels over country
q:	Quantile (20th, median, 80th)
m:	number of regions that country source from
p:	production-share weights
A:	crop area under a pixel
i:	crop type (wheat, maize, rice)
z:	calories for consumption
p:	share of each crop to the total calories produced for domestic-use
N:	share of each crop to the total calories consumed
O:	share of each crop to the total calories imported
:	production for domestic-use impact
:	crop-aggregated production impact
:	consumption impact
:	crop-aggregated consumption impact
:	import impact
:	crop-aggregated consumption impact
