# Supplementary material for: Current food trade helps mitigate future climate change impacts in lower-income nations
Source: PLoS One. 2025 Jan 3;20(1):e0314722. doi: 10.1371/journal.pone.0314722 (PMC11698460; doi:10.1371/journal.pone.0314722)
Supplement: S1 Dataset — (XLSX) [file pone.0314722.s019.xlsx]

## Sheet: About
This spreadsheet provides the data used in Bajaj et al. (2024), "Current food trade helps mitigate future climate change impacts in lower-income nations" (DOI: 10.1371/journal.pone.0314722). Crop_specific_ProductionConsump: Contains the median crop-specific production and consumption impact estimates along with the 20th and 80th percentile estimates for every country. Crop_aggregated_ProductionCo…

## Sheet: Crop_specific_ProductionConsump
	Crop	Consumer_Country_Code	Additional Warming	Confidence Interval	Consumption Impact (%)	Production Impact (%)
1	Wheat	AFG	One degree	p20	1.85867	2.99828
2	Wheat	AFG	One degree	p50	11.5873	13.1367
3	Wheat	AFG	One degree	p80	20.9582	22.7009
4	Wheat	AFG	Two degree	p20	-0.132025	2.23939
5	Wheat	AFG	Two degree	p50	10.6478	11.7783
6	Wheat	AFG	Two degree	p80	32.0116	34.7194
7	Wheat	AGO	One degree	p20	-1.52326	0
8	Wheat	AGO	One degree	p50	3.94107	0
9	Wheat	AGO	One degree	p80	10.7531	0
10	Wheat	AGO	Two degree	p20	-1.38352	0
11	Wheat	AGO	Two degree	p50	8.468	0
12	Wheat	AGO	Two degree	p80	18.8761	0
13	Wheat	ALB	One degree	p20	0.144547	0.307105
14	Wheat	ALB	One degree	p50	5.08574	5.67027
15	Wheat	ALB	One degree	p80	13.0248	14.5825
16	Wheat	ALB	Two degree	p20	-0.0613566	1.10075
17	Wheat	ALB	Two degree	p50	9.38178	9.98057
18	Wheat	ALB	Two degree	p80	23.381	30.0745
19	Wheat	ARE	One degree	p20	0.196544	0
20	Wheat	ARE	One degree	p50	6.65475	0
21	Wheat	ARE	One degree	p80	13.8462	0
22	Wheat	ARE	Two degree	p20	0.17974	0
23	Wheat	ARE	Two degree	p50	11.4604	0
24	Wheat	ARE	Two degree	p80	24.8658	0
25	Wheat	ARG	One degree	p20	1.28572	1.29478
26	Wheat	ARG	One degree	p50	5.95984	5.96283
27	Wheat	ARG	One degree	p80	11.9095	11.9077
28	Wheat	ARG	Two degree	p20	3.1372	3.15876
29	Wheat	ARG	Two degree	p50	11.6842	11.7004
30	Wheat	ARG	Two degree	p80	22.2105	22.2072
31	Wheat	ARM	One degree	p20	0.0986586	-1.02838
32	Wheat	ARM	One degree	p50	4.25175	4.3073
33	Wheat	ARM	One degree	p80	10.6438	8.0735
34	Wheat	ARM	Two degree	p20	-1.8011	-2.664
35	Wheat	ARM	Two degree	p50	7.71777	7.18009
36	Wheat	ARM	Two degree	p80	16.3853	16.8403
37	Wheat	AUS	One degree	p20	2.22404	2.3055
38	Wheat	AUS	One degree	p50	10.056	10.1824
39	Wheat	AUS	One degree	p80	18.3693	18.5136
40	Wheat	AUS	Two degree	p20	11.7869	12.1681
41	Wheat	AUS	Two degree	p50	21.897	22.2544
42	Wheat	AUS	Two degree	p80	44.6604	45.1559
43	Wheat	AUT	One degree	p20	0.790311	0.93337
44	Wheat	AUT	One degree	p50	6.30419	6.52733
45	Wheat	AUT	One degree	p80	13.6472	14.3194
46	Wheat	AUT	Two degree	p20	-0.293642	0.880156
47	Wheat	AUT	Two degree	p50	10.2312	9.92151
48	Wheat	AUT	Two degree	p80	24.2302	24.3879
49	Wheat	AZE	One degree	p20	0.198191	2.34477
50	Wheat	AZE	One degree	p50	5.98724	7.31508
51	Wheat	AZE	One degree	p80	12.184	12.3173
52	Wheat	AZE	Two degree	p20	-3.25625	2.88513
53	Wheat	AZE	Two degree	p50	10.5496	13.5057
54	Wheat	AZE	Two degree	p80	22.3282	25.7237
55	Wheat	BDI	One degree	p20	-0.222677	-3.44421
56	Wheat	BDI	One degree	p50	5.82386	2.97668
57	Wheat	BDI	One degree	p80	13.035	11.5446
58	Wheat	BDI	Two degree	p20	-0.537369	-4.14424
59	Wheat	BDI	Two degree	p50	9.50082	4.83161
60	Wheat	BDI	Two degree	p80	22.3604	20.9581
61	Wheat	BEL	One degree	p20	-1.93932	-3.68255
62	Wheat	BEL	One degree	p50	3.78754	3.05566
63	Wheat	BEL	One degree	p80	11.3984	14.4317
64	Wheat	BEL	Two degree	p20	-2.2506	-2.541
65	Wheat	BEL	Two degree	p50	8.16137	7.6488
66	Wheat	BEL	Two degree	p80	20.533	27.197
67	Wheat	BEN	One degree	p20	-1.24571	0
68	Wheat	BEN	One degree	p50	4.3684	0
69	Wheat	BEN	One degree	p80	11.178	0
70	Wheat	BEN	Two degree	p20	-1.21078	0
71	Wheat	BEN	Two degree	p50	8.45895	0
72	Wheat	BEN	Two degree	p80	19.5817	0
73	Wheat	BFA	One degree	p20	-2.14234	0
74	Wheat	BFA	One degree	p50	3.4337	0
75	Wheat	BFA	One degree	p80	10.3727	0
76	Wheat	BFA	Two degree	p20	-2.32224	0
77	Wheat	BFA	Two degree	p50	7.42699	0
78	Wheat	BFA	Two degree	p80	17.6104	0
79	Wheat	BGD	One degree	p20	-4.46759	-19.0807
80	Wheat	BGD	One degree	p50	5.1534	1.68819
81	Wheat	BGD	One degree	p80	12.7244	11.1505
82	Wheat	BGD	Two degree	p20	-10.9537	-53.4042
83	Wheat	BGD	Two degree	p50	3.18309	-26.3108
84	Wheat	BGD	Two degree	p80	20.2053	6.39743
85	Wheat	BGR	One degree	p20	-0.978271	-1.03873
86	Wheat	BGR	One degree	p50	5.47166	5.49749
87	Wheat	BGR	One degree	p80	12.3598	12.4002
88	Wheat	BGR	Two degree	p20	-3.5316	-3.75643
89	Wheat	BGR	Two degree	p50	15.7962	16.4854
90	Wheat	BGR	Two degree	p80	28.1766	28.6257
91	Wheat	BHR	One degree	p20	-0.777414	0
92	Wheat	BHR	One degree	p50	6.94623	0
93	Wheat	BHR	One degree	p80	14.9343	0
94	Wheat	BHR	Two degree	p20	2.28215	0
95	Wheat	BHR	Two degree	p50	13.1106	0
96	Wheat	BHR	Two degree	p80	30.006	0
97	Wheat	BIH	One degree	p20	1.08817	3.44601
98	Wheat	BIH	One degree	p50	7.02369	7.4832
99	Wheat	BIH	One degree	p80	13.9718	13.7465
100	Wheat	BIH	Two degree	p20	-1.56427	1.45847
101	Wheat	BIH	Two degree	p50	10.5847	11.2792
102	Wheat	BIH	Two degree	p80	23.2182	21.2727
103	Wheat	BLR	One degree	p20	-2.20327	-2.50955
104	Wheat	BLR	One degree	p50	4.16144	4.05694
105	Wheat	BLR	One degree	p80	12.6347	12.6494
106	Wheat	BLR	Two degree	p20	-3.83295	-4.17868
107	Wheat	BLR	Two degree	p50	7.78127	7.58351
108	Wheat	BLR	Two degree	p80	21.0791	20.9221
109	Wheat	BLZ	One degree	p20	2.1503	0
110	Wheat	BLZ	One degree	p50	8.06631	0
111	Wheat	BLZ	One degree	p80	14.0794	0
112	Wheat	BLZ	Two degree	p20	0.917259	0
113	Wheat	BLZ	Two degree	p50	10.9667	0
114	Wheat	BLZ	Two degree	p80	21.4318	0
115	Wheat	BOL	One degree	p20	-0.757027	-3.35701
116	Wheat	BOL	One degree	p50	5.04201	3.6358
117	Wheat	BOL	One degree	p80	11.2928	10.2559
118	Wheat	BOL	Two degree	p20	-2.8418	-9.90221
119	Wheat	BOL	Two degree	p50	8.62298	4.99131
120	Wheat	BOL	Two degree	p80	21.0391	19.8385
121	Wheat	BRA	One degree	p20	-2.99491	-5.69125
122	Wheat	BRA	One degree	p50	3.49647	1.46262
123	Wheat	BRA	One degree	p80	9.74047	7.43092
124	Wheat	BRA	Two degree	p20	-3.0525	-6.41254
125	Wheat	BRA	Two degree	p50	4.82765	-0.157047
126	Wheat	BRA	Two degree	p80	13.2267	4.87915
127	Wheat	BRN	One degree	p20	0.97114	0
128	Wheat	BRN	One degree	p50	7.92129	0
129	Wheat	BRN	One degree	p80	15.4311	0
130	Wheat	BRN	Two degree	p20	4.85198	0
131	Wheat	BRN	Two degree	p50	15.0635	0
132	Wheat	BRN	Two degree	p80	31.6643	0
133	Wheat	BTN	One degree	p20	-0.442692	1.48602
134	Wheat	BTN	One degree	p50	3.59867	4.8197
135	Wheat	BTN	One degree	p80	9.52399	9.08611
136	Wheat	BTN	Two degree	p20	-3.26476	-2.54067
137	Wheat	BTN	Two degree	p50	4.37648	3.61984
138	Wheat	BTN	Two degree	p80	12.6773	11.851
139	Wheat	BWA	One degree	p20	-1.30956	-6.53879
140	Wheat	BWA	One degree	p50	4.96213	5.15452
141	Wheat	BWA	One degree	p80	10.1452	16.9673
142	Wheat	BWA	Two degree	p20	-1.46723	-10.9447
143	Wheat	BWA	Two degree	p50	8.18735	7.46938
144	Wheat	BWA	Two degree	p80	18.5311	22.485
145	Wheat	CAF	One degree	p20	-2.75846	0
146	Wheat	CAF	One degree	p50	2.76204	0
147	Wheat	CAF	One degree	p80	9.70684	0
148	Wheat	CAF	Two degree	p20	-2.80774	0
149	Wheat	CAF	Two degree	p50	6.47916	0
150	Wheat	CAF	Two degree	p80	16.0357	0
151	Wheat	CAN	One degree	p20	-4.01484	-4.50834
152	Wheat	CAN	One degree	p50	4.09942	3.78194
153	Wheat	CAN	One degree	p80	11.8116	11.6234
154	Wheat	CAN	Two degree	p20	-6.82671	-7.48079
155	Wheat	CAN	Two degree	p50	4.45607	3.90504
156	Wheat	CAN	Two degree	p80	14.788	14.2086
157	Wheat	CHE	One degree	p20	-0.549491	-0.307402
158	Wheat	CHE	One degree	p50	5.35495	6.47044
159	Wheat	CHE	One degree	p80	12.3396	14.3996
160	Wheat	CHE	Two degree	p20	-0.890891	1.40614
161	Wheat	CHE	Two degree	p50	10.1389	11.8821
162	Wheat	CHE	Two degree	p80	23.5054	31.1551
163	Wheat	CHL	One degree	p20	3.20618	4.75271
164	Wheat	CHL	One degree	p50	7.75407	8.41707
165	Wheat	CHL	One degree	p80	12.3905	11.9545
166	Wheat	CHL	Two degree	p20	4.8036	7.73358
167	Wheat	CHL	Two degree	p50	11.6176	12.6055
168	Wheat	CHL	Two degree	p80	19.9422	19.6123
169	Wheat	CHN	One degree	p20	4.16567	4.22738
170	Wheat	CHN	One degree	p50	8.40973	8.42174
171	Wheat	CHN	One degree	p80	14.5356	14.5219
172	Wheat	CHN	Two degree	p20	7.63575	7.69657
173	Wheat	CHN	Two degree	p50	14.6067	14.6041
174	Wheat	CHN	Two degree	p80	24.958	24.8371
175	Wheat	CIV	One degree	p20	-2.68037	0
176	Wheat	CIV	One degree	p50	2.64477	0
177	Wheat	CIV	One degree	p80	9.5084	0
178	Wheat	CIV	Two degree	p20	-2.5445	0
179	Wheat	CIV	Two degree	p50	6.49832	0
180	Wheat	CIV	Two degree	p80	15.9423	0
181	Wheat	CMR	One degree	p20	-2.54779	0
182	Wheat	CMR	One degree	p50	3.18602	0
183	Wheat	CMR	One degree	p80	10.0794	0
184	Wheat	CMR	Two degree	p20	-2.70073	0
185	Wheat	CMR	Two degree	p50	6.68977	0
186	Wheat	CMR	Two degree	p80	16.2143	0
187	Wheat	COD	One degree	p20	-0.83988	0
188	Wheat	COD	One degree	p50	4.54037	0
189	Wheat	COD	One degree	p80	10.8988	0
190	Wheat	COD	Two degree	p20	-1.05149	0
191	Wheat	COD	Two degree	p50	9.19888	0
192	Wheat	COD	Two degree	p80	19.3331	0
193	Wheat	COG	One degree	p20	-1.13816	0
194	Wheat	COG	One degree	p50	4.37275	0
195	Wheat	COG	One degree	p80	11.0105	0
196	Wheat	COG	Two degree	p20	-0.829831	0
197	Wheat	COG	Two degree	p50	9.20132	0
198	Wheat	COG	Two degree	p80	19.5875	0
199	Wheat	COL	One degree	p20	-0.472938	-3.16749
200	Wheat	COL	One degree	p50	6.15862	2.97886
201	Wheat	COL	One degree	p80	12.7714	9.75915
202	Wheat	COL	Two degree	p20	-1.84435	-8.07132
203	Wheat	COL	Two degree	p50	8.29114	2.90116
204	Wheat	COL	Two degree	p80	18.5066	10.3919
205	Wheat	CRI	One degree	p20	1.10196	0
206	Wheat	CRI	One degree	p50	7.43783	0
207	Wheat	CRI	One degree	p80	13.6949	0
208	Wheat	CRI	Two degree	p20	-0.397476	0
209	Wheat	CRI	Two degree	p50	9.88641	0
210	Wheat	CRI	Two degree	p80	20.087	0
211	Wheat	CUB	One degree	p20	-1.53714	0
212	Wheat	CUB	One degree	p50	4.32601	0
213	Wheat	CUB	One degree	p80	11.2919	0
214	Wheat	CUB	Two degree	p20	-2.43554	0
215	Wheat	CUB	Two degree	p50	7.6922	0
216	Wheat	CUB	Two degree	p80	17.6536	0
217	Wheat	CZE	One degree	p20	-0.473261	-0.624496
218	Wheat	CZE	One degree	p50	4.90016	4.72852
219	Wheat	CZE	One degree	p80	15.9449	16.7479
220	Wheat	CZE	Two degree	p20	0.625959	1.05663
221	Wheat	CZE	Two degree	p50	9.612	9.4697
222	Wheat	CZE	Two degree	p80	31.7433	33.1362
223	Wheat	DEU	One degree	p20	1.13177	2.0905
224	Wheat	DEU	One degree	p50	6.37427	7.05517
225	Wheat	DEU	One degree	p80	12.0408	11.8134
226	Wheat	DEU	Two degree	p20	-0.966406	-0.592775
227	Wheat	DEU	Two degree	p50	12.3345	13.8043
228	Wheat	DEU	Two degree	p80	22.7643	21.6518
229	Wheat	DJI	One degree	p20	1.02843	0
230	Wheat	DJI	One degree	p50	6.90879	0
231	Wheat	DJI	One degree	p80	13.3599	0
232	Wheat	DJI	Two degree	p20	0.562401	0
233	Wheat	DJI	Two degree	p50	12.9325	0
234	Wheat	DJI	Two degree	p80	23.3276	0
235	Wheat	DNK	One degree	p20	-1.20859	-1.28352
236	Wheat	DNK	One degree	p50	4.84223	4.65963
237	Wheat	DNK	One degree	p80	13.4008	13.6558
238	Wheat	DNK	Two degree	p20	-3.69096	-3.93473
239	Wheat	DNK	Two degree	p50	7.30988	6.3747
240	Wheat	DNK	Two degree	p80	31.5182	33.3342
241	Wheat	DOM	One degree	p20	2.30017	0
242	Wheat	DOM	One degree	p50	8.14099	0
243	Wheat	DOM	One degree	p80	14.1302	0
244	Wheat	DOM	Two degree	p20	1.16019	0
245	Wheat	DOM	Two degree	p50	11.0438	0
246	Wheat	DOM	Two degree	p80	21.4358	0
247	Wheat	ECU	One degree	p20	-1.91719	-2.02427
248	Wheat	ECU	One degree	p50	5.39498	1.88857
249	Wheat	ECU	One degree	p80	12.4378	8.25832
250	Wheat	ECU	Two degree	p20	-3.82918	-1.7717
251	Wheat	ECU	Two degree	p50	6.74077	5.0854
252	Wheat	ECU	Two degree	p80	17.0175	11.802
253	Wheat	EGY	One degree	p20	0.0230085	-0.490664
254	Wheat	EGY	One degree	p50	4.67044	4.34987
255	Wheat	EGY	One degree	p80	10.5067	8.16965
256	Wheat	EGY	Two degree	p20	-0.818513	-1.90858
257	Wheat	EGY	Two degree	p50	7.09192	3.93462
258	Wheat	EGY	Two degree	p80	14.3355	7.86232
259	Wheat	ERI	One degree	p20	0.739275	0.283042
260	Wheat	ERI	One degree	p50	9.38992	15.5527
261	Wheat	ERI	One degree	p80	20.6005	37.1375
262	Wheat	ERI	Two degree	p20	0.157766	2.57905
263	Wheat	ERI	Two degree	p50	16.1224	24.1012
264	Wheat	ERI	Two degree	p80	32.2825	52.1952
265	Wheat	ESP	One degree	p20	-3.36095	-5.61115
266	Wheat	ESP	One degree	p50	3.90077	3.37626
267	Wheat	ESP	One degree	p80	11.2814	11.8225
268	Wheat	ESP	Two degree	p20	-4.59038	-6.85262
269	Wheat	ESP	Two degree	p50	7.50785	6.55266
270	Wheat	ESP	Two degree	p80	19.4744	17.9749
271	Wheat	EST	One degree	p20	-1.16997	-0.725914
272	Wheat	EST	One degree	p50	6.41925	6.73148
273	Wheat	EST	One degree	p80	15.9651	17.1752
274	Wheat	EST	Two degree	p20	-4.11801	-4.08484
275	Wheat	EST	Two degree	p50	13.2431	14.5061
276	Wheat	EST	Two degree	p80	29.9504	30.6225
277	Wheat	ETH	One degree	p20	1.34684	1.53614
278	Wheat	ETH	One degree	p50	6.60642	6.70316
279	Wheat	ETH	One degree	p80	13.4097	13.722
280	Wheat	ETH	Two degree	p20	1.39712	2.27004
281	Wheat	ETH	Two degree	p50	12.5269	13.0097
282	Wheat	ETH	Two degree	p80	22.5168	23.084
283	Wheat	FIN	One degree	p20	-5.87189	-7.77804
284	Wheat	FIN	One degree	p50	4.87211	4.75718
285	Wheat	FIN	One degree	p80	21.4319	24.8507
286	Wheat	FIN	Two degree	p20	-9.59545	-12.2369
287	Wheat	FIN	Two degree	p50	8.59517	8.11033
288	Wheat	FIN	Two degree	p80	35.5967	38.8272
289	Wheat	FRA	One degree	p20	-2.73761	-3.00491
290	Wheat	FRA	One degree	p50	2.51884	2.15808
291	Wheat	FRA	One degree	p80	9.36538	9.00184
292	Wheat	FRA	Two degree	p20	-2.62279	-2.67548
293	Wheat	FRA	Two degree	p50	6.40359	5.97104
294	Wheat	FRA	Two degree	p80	15.75	14.8128
295	Wheat	GAB	One degree	p20	-2.42107	0
296	Wheat	GAB	One degree	p50	2.98053	0
297	Wheat	GAB	One degree	p80	9.8627	0
298	Wheat	GAB	Two degree	p20	-2.30851	0
299	Wheat	GAB	Two degree	p50	6.98135	0
300	Wheat	GAB	Two degree	p80	16.7675	0
301	Wheat	GBR	One degree	p20	-0.288167	-0.0687736
302	Wheat	GBR	One degree	p50	5.60127	5.85829
303	Wheat	GBR	One degree	p80	10.9865	10.6845
304	Wheat	GBR	Two degree	p20	-2.18732	-2.12882
305	Wheat	GBR	Two degree	p50	7.66727	7.33586
306	Wheat	GBR	Two degree	p80	22.0111	21.8873
307	Wheat	GEO	One degree	p20	-0.172057	1.15047
308	Wheat	GEO	One degree	p50	4.92241	6.87002
309	Wheat	GEO	One degree	p80	11.9467	11.0433
310	Wheat	GEO	Two degree	p20	-3.88191	-1.281
311	Wheat	GEO	Two degree	p50	8.41194	8.19655
312	Wheat	GEO	Two degree	p80	18.2783	18.9318
313	Wheat	GHA	One degree	p20	-2.58688	0
314	Wheat	GHA	One degree	p50	4.3876	0
315	Wheat	GHA	One degree	p80	11.7009	0
316	Wheat	GHA	Two degree	p20	-3.86995	0
317	Wheat	GHA	Two degree	p50	6.85575	0
318	Wheat	GHA	Two degree	p80	17.4771	0
319	Wheat	GIN	One degree	p20	-2.83504	0
320	Wheat	GIN	One degree	p50	3.28405	0
321	Wheat	GIN	One degree	p80	10.3451	0
322	Wheat	GIN	Two degree	p20	-3.04157	0
323	Wheat	GIN	Two degree	p50	6.77967	0
324	Wheat	GIN	Two degree	p80	16.9447	0
325	Wheat	GMB	One degree	p20	-1.26015	0
326	Wheat	GMB	One degree	p50	4.96465	0
327	Wheat	GMB	One degree	p80	11.8254	0
328	Wheat	GMB	Two degree	p20	0.400551	0
329	Wheat	GMB	Two degree	p50	10.988	0
330	Wheat	GMB	Two degree	p80	20.7291	0
331	Wheat	GNB	One degree	p20	-1.37976	0
332	Wheat	GNB	One degree	p50	4.2933	0
333	Wheat	GNB	One degree	p80	11.7468	0
334	Wheat	GNB	Two degree	p20	-1.50649	0
335	Wheat	GNB	Two degree	p50	9.0988	0
336	Wheat	GNB	Two degree	p80	20.3329	0
337	Wheat	GNQ	One degree	p20	-2.28786	0
338	Wheat	GNQ	One degree	p50	3.63578	0
339	Wheat	GNQ	One degree	p80	10.6578	0
340	Wheat	GNQ	Two degree	p20	-2.54523	0
341	Wheat	GNQ	Two degree	p50	7.66915	0
342	Wheat	GNQ	Two degree	p80	18.4094	0
343	Wheat	GRC	One degree	p20	1.5947	3.49306
344	Wheat	GRC	One degree	p50	6.91799	8.48059
345	Wheat	GRC	One degree	p80	12.9602	14.0268
346	Wheat	GRC	Two degree	p20	2.74017	7.2292
347	Wheat	GRC	Two degree	p50	15.0385	19.4999
348	Wheat	GRC	Two degree	p80	26.8636	31.2423
349	Wheat	GTM	One degree	p20	0.865286	-6.87782
350	Wheat	GTM	One degree	p50	7.38918	1.90172
351	Wheat	GTM	One degree	p80	13.6639	9.42368
352	Wheat	GTM	Two degree	p20	-0.912817	-15.6567
353	Wheat	GTM	Two degree	p50	9.80615	-2.24958
354	Wheat	GTM	Two degree	p80	20.2776	9.17856
355	Wheat	GUY	One degree	p20	-3.10765	0
356	Wheat	GUY	One degree	p50	4.63765	0
357	Wheat	GUY	One degree	p80	12.0804	0
358	Wheat	GUY	Two degree	p20	-5.60475	0
359	Wheat	GUY	Two degree	p50	5.58979	0
360	Wheat	GUY	Two degree	p80	16.2529	0
361	Wheat	HND	One degree	p20	2.15113	0
362	Wheat	HND	One degree	p50	8.06791	0
363	Wheat	HND	One degree	p80	14.0256	0
364	Wheat	HND	Two degree	p20	0.993541	0
365	Wheat	HND	Two degree	p50	10.9847	0
366	Wheat	HND	Two degree	p80	21.0323	0
367	Wheat	HRV	One degree	p20	0.89032	1.4318
368	Wheat	HRV	One degree	p50	6.12811	6.2833
369	Wheat	HRV	One degree	p80	12.442	12.2349
370	Wheat	HRV	Two degree	p20	0.61083	1.93447
371	Wheat	HRV	Two degree	p50	9.96849	10.1206
372	Wheat	HRV	Two degree	p80	21.5391	20.6976
373	Wheat	HTI	One degree	p20	1.27273	0
374	Wheat	HTI	One degree	p50	7.07724	0
375	Wheat	HTI	One degree	p80	13.3637	0
376	Wheat	HTI	Two degree	p20	1.42198	0
377	Wheat	HTI	Two degree	p50	11.3006	0
378	Wheat	HTI	Two degree	p80	20.7951	0
379	Wheat	HUN	One degree	p20	1.06594	1.28649
380	Wheat	HUN	One degree	p50	7.98192	8.58562
381	Wheat	HUN	One degree	p80	14.9922	15.549
382	Wheat	HUN	Two degree	p20	-3.34178	-3.90002
383	Wheat	HUN	Two degree	p50	9.55843	9.39701
384	Wheat	HUN	Two degree	p80	26.9361	27.0865
385	Wheat	IDN	One degree	p20	1.05083	0
386	Wheat	IDN	One degree	p50	8.38394	0
387	Wheat	IDN	One degree	p80	16.1001	0
388	Wheat	IDN	Two degree	p20	6.62908	0
389	Wheat	IDN	Two degree	p50	16.9758	0
390	Wheat	IDN	Two degree	p80	34.252	0
391	Wheat	IND	One degree	p20	-1.28975	-1.29883
392	Wheat	IND	One degree	p50	2.78078	2.76354
393	Wheat	IND	One degree	p80	9.34121	9.32149
394	Wheat	IND	Two degree	p20	-4.05437	-4.08474
395	Wheat	IND	Two degree	p50	4.01753	3.98074
396	Wheat	IND	Two degree	p80	11.8343	11.7689
397	Wheat	IRL	One degree	p20	0.583093	2.66595
398	Wheat	IRL	One degree	p50	5.44691	5.69149
399	Wheat	IRL	One degree	p80	12.9134	15.8446
400	Wheat	IRL	Two degree	p20	-1.49041	-0.111502
401	Wheat	IRL	Two degree	p50	8.91575	10.1765
402	Wheat	IRL	Two degree	p80	24.4211	28.1883
403	Wheat	IRN	One degree	p20	2.08293	2.41775
404	Wheat	IRN	One degree	p50	8.60556	9.02218
405	Wheat	IRN	One degree	p80	15.1516	15.501
406	Wheat	IRN	Two degree	p20	-2.94698	-3.13457
407	Wheat	IRN	Two degree	p50	9.07064	8.90468
408	Wheat	IRN	Two degree	p80	21.9849	21.9326
409	Wheat	IRQ	One degree	p20	1.8738	3.84684
410	Wheat	IRQ	One degree	p50	7.06937	8.09872
411	Wheat	IRQ	One degree	p80	13.2772	13.3548
412	Wheat	IRQ	Two degree	p20	3.1626	4.88654
413	Wheat	IRQ	Two degree	p50	12.2051	12.6347
414	Wheat	IRQ	Two degree	p80	22.0791	22.7257
415	Wheat	ISL	One degree	p20	-1.33687	0
416	Wheat	ISL	One degree	p50	5.07328	0
417	Wheat	ISL	One degree	p80	13.5777	0
418	Wheat	ISL	Two degree	p20	-3.77785	0
419	Wheat	ISL	Two degree	p50	8.19923	0
420	Wheat	ISL	Two degree	p80	30.4286	0
421	Wheat	ISR	One degree	p20	-0.249888	-3.01254
422	Wheat	ISR	One degree	p50	6.09773	12.866
423	Wheat	ISR	One degree	p80	13.145	28.0516
424	Wheat	ISR	Two degree	p20	-0.862386	-0.177945
425	Wheat	ISR	Two degree	p50	10.7522	24.2399
426	Wheat	ISR	Two degree	p80	23.4751	46.8849
427	Wheat	ITA	One degree	p20	-1.06564	-1.17218
428	Wheat	ITA	One degree	p50	4.23208	3.05919
429	Wheat	ITA	One degree	p80	11.9579	12.2289
430	Wheat	ITA	Two degree	p20	-2.83655	-3.94946
431	Wheat	ITA	Two degree	p50	8.36564	7.38705
432	Wheat	ITA	Two degree	p80	19.074	16.4774
433	Wheat	JAM	One degree	p20	-0.674621	0
434	Wheat	JAM	One degree	p50	6.26962	0
435	Wheat	JAM	One degree	p80	13.0582	0
436	Wheat	JAM	Two degree	p20	-2.57261	0
437	Wheat	JAM	Two degree	p50	7.98665	0
438	Wheat	JAM	Two degree	p80	18.2035	0
439	Wheat	JOR	One degree	p20	0.867832	-3.55821
440	Wheat	JOR	One degree	p50	5.42035	2.0523
441	Wheat	JOR	One degree	p80	12.267	10.3313
442	Wheat	JOR	Two degree	p20	-0.368355	-7.64912
443	Wheat	JOR	Two degree	p50	10.5262	1.55866
444	Wheat	JOR	Two degree	p80	20.2682	17.9712
445	Wheat	JPN	One degree	p20	1.65202	5.02219
446	Wheat	JPN	One degree	p50	8.09565	10.5166
447	Wheat	JPN	One degree	p80	15.4793	24.7746
448	Wheat	JPN	Two degree	p20	3.09669	7.21961
449	Wheat	JPN	Two degree	p50	13.5544	23.1033
450	Wheat	JPN	Two degree	p80	28.7655	60.906
451	Wheat	KAZ	One degree	p20	-2.31438	-3.18872
452	Wheat	KAZ	One degree	p50	4.75711	4.9506
453	Wheat	KAZ	One degree	p80	11.9901	12.0492
454	Wheat	KAZ	Two degree	p20	-10.5458	-13.2829
455	Wheat	KAZ	Two degree	p50	7.66408	7.57813
456	Wheat	KAZ	Two degree	p80	19.5892	20.6433
457	Wheat	KEN	One degree	p20	-0.275713	-2.4101
458	Wheat	KEN	One degree	p50	6.06225	6.75604
459	Wheat	KEN	One degree	p80	14.4607	18.3076
460	Wheat	KEN	Two degree	p20	-2.32231	-4.90087
461	Wheat	KEN	Two degree	p50	10.9396	12.8052
462	Wheat	KEN	Two degree	p80	24.96	35.8853
463	Wheat	KGZ	One degree	p20	2.34014	4.50224
464	Wheat	KGZ	One degree	p50	8.23335	9.90549
465	Wheat	KGZ	One degree	p80	12.7617	13.1153
466	Wheat	KGZ	Two degree	p20	4.55481	11.6248
467	Wheat	KGZ	Two degree	p50	14.1165	17.2066
468	Wheat	KGZ	Two degree	p80	25.3605	28.217
469	Wheat	KHM	One degree	p20	1.37251	0
470	Wheat	KHM	One degree	p50	8.29106	0
471	Wheat	KHM	One degree	p80	15.7073	0
472	Wheat	KHM	Two degree	p20	6.69237	0
473	Wheat	KHM	Two degree	p50	16.6552	0
474	Wheat	KHM	Two degree	p80	34.0404	0
475	Wheat	KOR	One degree	p20	0.895871	7.67
476	Wheat	KOR	One degree	p50	7.17284	12.5513
477	Wheat	KOR	One degree	p80	14.0686	28.4919
478	Wheat	KOR	Two degree	p20	1.9353	17.0349
479	Wheat	KOR	Two degree	p50	12.4172	29.7136
480	Wheat	KOR	Two degree	p80	25.5214	55.3961
481	Wheat	KWT	One degree	p20	0.601617	-9.37399
482	Wheat	KWT	One degree	p50	8.47338	-1.09184
483	Wheat	KWT	One degree	p80	16.9291	8.18266
484	Wheat	KWT	Two degree	p20	6.85503	-31.8358
485	Wheat	KWT	Two degree	p50	17.5119	-21.63
486	Wheat	KWT	Two degree	p80	38.3262	-9.83646
487	Wheat	LAO	One degree	p20	0.919906	-7.60912
488	Wheat	LAO	One degree	p50	6.96907	2.58329
489	Wheat	LAO	One degree	p80	13.7912	13.7842
490	Wheat	LAO	Two degree	p20	2.72555	-12.5534
491	Wheat	LAO	Two degree	p50	12.417	2.29249
492	Wheat	LAO	Two degree	p80	25.4722	17.3357
493	Wheat	LBN	One degree	p20	0.206417	-2.18438
494	Wheat	LBN	One degree	p50	5.44738	7.71531
495	Wheat	LBN	One degree	p80	12.6033	16.5096
496	Wheat	LBN	Two degree	p20	-0.91031	0.200306
497	Wheat	LBN	Two degree	p50	10.7566	19.4654
498	Wheat	LBN	Two degree	p80	20.5753	31.8218
499	Wheat	LBR	One degree	p20	0.908942	0
500	Wheat	LBR	One degree	p50	6.7401	0
501	Wheat	LBR	One degree	p80	13.1714	0
502	Wheat	LBR	Two degree	p20	0.897295	0
503	Wheat	LBR	Two degree	p50	11.1725	0
504	Wheat	LBR	Two degree	p80	21.6994	0
505	Wheat	LBY	One degree	p20	-0.0588896	0.654045
506	Wheat	LBY	One degree	p50	4.75103	4.75304
507	Wheat	LBY	One degree	p80	11.254	12.0407
508	Wheat	LBY	Two degree	p20	-1.43045	2.0049
509	Wheat	LBY	Two degree	p50	9.30938	11.5903
510	Wheat	LBY	Two degree	p80	18.8057	23.2174
511	Wheat	LKA	One degree	p20	-2.41936	0
512	Wheat	LKA	One degree	p50	5.26281	0
513	Wheat	LKA	One degree	p80	12.7918	0
514	Wheat	LKA	Two degree	p20	-3.71236	0
515	Wheat	LKA	Two degree	p50	7.2752	0
516	Wheat	LKA	Two degree	p80	18.956	0
517	Wheat	LSO	One degree	p20	-3.65236	-3.65236
518	Wheat	LSO	One degree	p50	1.56419	1.56419
519	Wheat	LSO	One degree	p80	9.65105	9.65105
520	Wheat	LSO	Two degree	p20	-2.0844	-2.0844
521	Wheat	LSO	Two degree	p50	9.44076	9.44076
522	Wheat	LSO	Two degree	p80	23.6245	23.6245
523	Wheat	LTU	One degree	p20	-1.12378	-0.958624
524	Wheat	LTU	One degree	p50	6.65061	6.81873
525	Wheat	LTU	One degree	p80	11.2444	10.4852
526	Wheat	LTU	Two degree	p20	-3.62073	-3.89792
527	Wheat	LTU	Two degree	p50	14.4635	15.4278
528	Wheat	LTU	Two degree	p80	25.0252	23.3527
529	Wheat	LUX	One degree	p20	-2.79203	-6.2525
530	Wheat	LUX	One degree	p50	3.22426	1.43818
531	Wheat	LUX	One degree	p80	11.117	12.3415
532	Wheat	LUX	Two degree	p20	-3.01221	-5.58548
533	Wheat	LUX	Two degree	p50	7.58035	5.76297
534	Wheat	LUX	Two degree	p80	20.81	25.8508
535	Wheat	LVA	One degree	p20	-3.91137	-5.83056
536	Wheat	LVA	One degree	p50	6.72727	6.94143
537	Wheat	LVA	One degree	p80	12.6628	12.8759
538	Wheat	LVA	Two degree	p20	-6.15195	-8.07231
539	Wheat	LVA	Two degree	p50	14.0928	14.6888
540	Wheat	LVA	Two degree	p80	26.9554	27.2518
541	Wheat	MAR	One degree	p20	-5.26566	-7.6761
542	Wheat	MAR	One degree	p50	2.22482	0.982658
543	Wheat	MAR	One degree	p80	9.55016	8.59244
544	Wheat	MAR	Two degree	p20	-7.07885	-10.3539
545	Wheat	MAR	Two degree	p50	3.47804	0.700841
546	Wheat	MAR	Two degree	p80	13.8925	11.1431
547	Wheat	MDA	One degree	p20	-1.04609	-1.25971
548	Wheat	MDA	One degree	p50	4.9989	4.93064
549	Wheat	MDA	One degree	p80	11.4357	11.3442
550	Wheat	MDA	Two degree	p20	-3.42883	-3.64191
551	Wheat	MDA	Two degree	p50	14.7731	15.2866
552	Wheat	MDA	Two degree	p80	25.284	25.8242
553	Wheat	MDG	One degree	p20	-0.320122	0
554	Wheat	MDG	One degree	p50	4.90538	0
555	Wheat	MDG	One degree	p80	11.1136	0
556	Wheat	MDG	Two degree	p20	1.76629	0
557	Wheat	MDG	Two degree	p50	10.4341	0
558	Wheat	MDG	Two degree	p80	19.17	0
559	Wheat	MEX	One degree	p20	-8.64346	-24.4536
560	Wheat	MEX	One degree	p50	1.8629	-7.20074
561	Wheat	MEX	One degree	p80	10.3279	4.83714
562	Wheat	MEX	Two degree	p20	-14.5053	-37.3148
563	Wheat	MEX	Two degree	p50	1.17632	-12.9202
564	Wheat	MEX	Two degree	p80	14.0691	4.35677
565	Wheat	MKD	One degree	p20	2.4561	4.27705
566	Wheat	MKD	One degree	p50	8.63471	10.3808
567	Wheat	MKD	One degree	p80	15.608	17.0251
568	Wheat	MKD	Two degree	p20	2.48933	5.29205
569	Wheat	MKD	Two degree	p50	14.9773	16.8938
570	Wheat	MKD	Two degree	p80	25.7381	27.8733
571	Wheat	MLI	One degree	p20	-2.56087	0
572	Wheat	MLI	One degree	p50	2.59228	0
573	Wheat	MLI	One degree	p80	9.20343	0
574	Wheat	MLI	Two degree	p20	-2.78383	0
575	Wheat	MLI	Two degree	p50	6.05217	0
576	Wheat	MLI	Two degree	p80	15.2127	0
577	Wheat	MMR	One degree	p20	-4.74851	-15.3155
578	Wheat	MMR	One degree	p50	5.78373	0.0136312
579	Wheat	MMR	One degree	p80	14.3495	9.51239
580	Wheat	MMR	Two degree	p20	-8.9558	-38.3058
581	Wheat	MMR	Two degree	p50	4.18885	-20.2832
582	Wheat	MMR	Two degree	p80	28.2517	9.32673
583	Wheat	MNE	One degree	p20	-0.76156	2.42124
584	Wheat	MNE	One degree	p50	5.59559	11.8451
585	Wheat	MNE	One degree	p80	13.4804	27.2406
586	Wheat	MNE	Two degree	p20	-2.45026	4.34717
587	Wheat	MNE	Two degree	p50	12.3307	25.7071
588	Wheat	MNE	Two degree	p80	21.293	47.565
589	Wheat	MNG	One degree	p20	-0.450047	-1.01634
590	Wheat	MNG	One degree	p50	7.59972	8.8977
591	Wheat	MNG	One degree	p80	16.6669	18.5098
592	Wheat	MNG	Two degree	p20	3.3095	4.68866
593	Wheat	MNG	Two degree	p50	16.6267	19.8514
594	Wheat	MNG	Two degree	p80	28.9574	33.9174
595	Wheat	MOZ	One degree	p20	1.04639	0
596	Wheat	MOZ	One degree	p50	7.22085	0
597	Wheat	MOZ	One degree	p80	13.2918	0
598	Wheat	MOZ	Two degree	p20	1.94525	0
599	Wheat	MOZ	Two degree	p50	13.4325	0
600	Wheat	MOZ	Two degree	p80	25.2981	0
601	Wheat	MRT	One degree	p20	-2.25484	0
602	Wheat	MRT	One degree	p50	2.95986	0
603	Wheat	MRT	One degree	p80	9.68414	0
604	Wheat	MRT	Two degree	p20	-2.32367	0
605	Wheat	MRT	Two degree	p50	6.69689	0
606	Wheat	MRT	Two degree	p80	16.139	0
607	Wheat	MWI	One degree	p20	0.532118	0.454561
608	Wheat	MWI	One degree	p50	6.7756	5.56036
609	Wheat	MWI	One degree	p80	13.8087	16.906
610	Wheat	MWI	Two degree	p20	1.62381	1.1234
611	Wheat	MWI	Two degree	p50	12.7296	11.5889
612	Wheat	MWI	Two degree	p80	25.9787	27.3184
613	Wheat	MYS	One degree	p20	0.792476	0
614	Wheat	MYS	One degree	p50	7.98924	0
615	Wheat	MYS	One degree	p80	15.7796	0
616	Wheat	MYS	Two degree	p20	5.03379	0
617	Wheat	MYS	Two degree	p50	15.4044	0
618	Wheat	MYS	Two degree	p80	32.7082	0
619	Wheat	NAM	One degree	p20	0.0231262	0
620	Wheat	NAM	One degree	p50	4.33852	0
621	Wheat	NAM	One degree	p80	8.99382	0
622	Wheat	NAM	Two degree	p20	-0.672876	0
623	Wheat	NAM	Two degree	p50	7.05019	0
624	Wheat	NAM	Two degree	p80	14.6598	0
625	Wheat	NER	One degree	p20	-0.189916	-5.7561
626	Wheat	NER	One degree	p50	5.61555	1.88967
627	Wheat	NER	One degree	p80	12.3636	12.7313
628	Wheat	NER	Two degree	p20	-1.25887	-20.8598
629	Wheat	NER	Two degree	p50	8.89406	-4.43903
630	Wheat	NER	Two degree	p80	19.5498	18.5868
631	Wheat	NGA	One degree	p20	1.71372	-9.64206
632	Wheat	NGA	One degree	p50	7.77883	6.35512
633	Wheat	NGA	One degree	p80	13.947	18.5554
634	Wheat	NGA	Two degree	p20	0.134816	-35.9973
635	Wheat	NGA	Two degree	p50	10.7364	0.335777
636	Wheat	NGA	Two degree	p80	21.3965	26.2078
637	Wheat	NIC	One degree	p20	1.87016	0
638	Wheat	NIC	One degree	p50	7.92117	0
639	Wheat	NIC	One degree	p80	13.9269	0
640	Wheat	NIC	Two degree	p20	0.578596	0
641	Wheat	NIC	Two degree	p50	10.6655	0
642	Wheat	NIC	Two degree	p80	20.7706	0
643	Wheat	NLD	One degree	p20	-0.92913	-1.0521
644	Wheat	NLD	One degree	p50	4.8414	6.6532
645	Wheat	NLD	One degree	p80	11.3984	13.8559
646	Wheat	NLD	Two degree	p20	-1.79045	-1.08444
647	Wheat	NLD	Two degree	p50	9.2225	10.1098
648	Wheat	NLD	Two degree	p80	21.2702	27.2141
649	Wheat	NOR	One degree	p20	-5.66171	-13.8337
650	Wheat	NOR	One degree	p50	4.46564	2.70864
651	Wheat	NOR	One degree	p80	14.148	16.2593
652	Wheat	NOR	Two degree	p20	-8.36054	-17.3648
653	Wheat	NOR	Two degree	p50	5.834	-1.8237
654	Wheat	NOR	Two degree	p80	28.1783	31.4213
655	Wheat	NPL	One degree	p20	-1.19394	-1.20924
656	Wheat	NPL	One degree	p50	3.31539	3.28862
657	Wheat	NPL	One degree	p80	7.27366	7.20206
658	Wheat	NPL	Two degree	p20	-2.12088	-2.159
659	Wheat	NPL	Two degree	p50	3.78929	3.70507
660	Wheat	NPL	Two degree	p80	8.92249	8.73736
661	Wheat	NZL	One degree	p20	0.867736	-0.119106
662	Wheat	NZL	One degree	p50	8.59303	7.6466
663	Wheat	NZL	One degree	p80	14.4906	11.311
664	Wheat	NZL	Two degree	p20	5.04144	-0.0294386
665	Wheat	NZL	Two degree	p50	19.0521	17.6439
666	Wheat	NZL	Two degree	p80	35.1923	28.3883
667	Wheat	OMN	One degree	p20	0.121069	-17.9226
668	Wheat	OMN	One degree	p50	6.56058	-6.92363
669	Wheat	OMN	One degree	p80	13.9629	14.8494
670	Wheat	OMN	Two degree	p20	-0.0395169	-47.5337
671	Wheat	OMN	Two degree	p50	11.3599	-18.1266
672	Wheat	OMN	Two degree	p80	25.4753	39.9041
673	Wheat	PAK	One degree	p20	-28.4816	-28.7782
674	Wheat	PAK	One degree	p50	-10.8526	-11.0222
675	Wheat	PAK	One degree	p80	9.22968	9.19377
676	Wheat	PAK	Two degree	p20	-50.5268	-51.0445
677	Wheat	PAK	Two degree	p50	-30.3231	-30.7409
678	Wheat	PAK	Two degree	p80	-1.70128	-1.93215
679	Wheat	PAN	One degree	p20	1.71589	0
680	Wheat	PAN	One degree	p50	7.76239	0
681	Wheat	PAN	One degree	p80	13.8511	0
682	Wheat	PAN	Two degree	p20	0.441442	0
683	Wheat	PAN	Two degree	p50	10.8699	0
684	Wheat	PAN	Two degree	p80	21.2701	0
685	Wheat	PER	One degree	p20	-0.116695	4.52355
686	Wheat	PER	One degree	p50	7.01062	14.2395
687	Wheat	PER	One degree	p80	13.9088	22.2851
688	Wheat	PER	Two degree	p20	-0.820127	12.5501
689	Wheat	PER	Two degree	p50	9.5706	22.0432
690	Wheat	PER	Two degree	p80	20.6912	40.777
691	Wheat	PHL	One degree	p20	0.802555	0
692	Wheat	PHL	One degree	p50	6.46233	0
693	Wheat	PHL	One degree	p80	12.6301	0
694	Wheat	PHL	Two degree	p20	0.753371	0
695	Wheat	PHL	Two degree	p50	10.1986	0
696	Wheat	PHL	Two degree	p80	20.7818	0
697	Wheat	PNG	One degree	p20	2.18744	0
698	Wheat	PNG	One degree	p50	9.95485	0
699	Wheat	PNG	One degree	p80	18.2149	0
700	Wheat	PNG	Two degree	p20	11.5171	0
701	Wheat	PNG	Two degree	p50	21.6209	0
702	Wheat	PNG	Two degree	p80	44.0684	0
703	Wheat	POL	One degree	p20	-0.331854	-0.360763
704	Wheat	POL	One degree	p50	6.5691	6.82609
705	Wheat	POL	One degree	p80	14.9833	15.3567
706	Wheat	POL	Two degree	p20	0.659615	1.13779
707	Wheat	POL	Two degree	p50	11.6311	12.0117
708	Wheat	POL	Two degree	p80	40.4139	43.373
709	Wheat	PRK	One degree	p20	4.62462	5.82018
710	Wheat	PRK	One degree	p50	9.30867	10.9233
711	Wheat	PRK	One degree	p80	16.7957	19.8101
712	Wheat	PRK	Two degree	p20	7.17381	8.51247
713	Wheat	PRK	Two degree	p50	17.5012	21.7335
714	Wheat	PRK	Two degree	p80	28.339	33.0108
715	Wheat	PRT	One degree	p20	-2.27231	-8.41609
716	Wheat	PRT	One degree	p50	3.96749	0.819339
717	Wheat	PRT	One degree	p80	10.76	8.29676
718	Wheat	PRT	Two degree	p20	-3.39171	-9.78773
719	Wheat	PRT	Two degree	p50	7.72343	2.7489
720	Wheat	PRT	Two degree	p80	20.046	21.9416
721	Wheat	PRY	One degree	p20	-13.1281	-13.3751
722	Wheat	PRY	One degree	p50	-2.75227	-2.90524
723	Wheat	PRY	One degree	p80	8.59994	8.55158
724	Wheat	PRY	Two degree	p20	-22.0429	-22.4785
725	Wheat	PRY	Two degree	p50	-6.06344	-6.35207
726	Wheat	PRY	Two degree	p80	6.89023	6.66188
727	Wheat	PSE	One degree	p20	-0.564951	-1.96062
728	Wheat	PSE	One degree	p50	8.02119	12.776
729	Wheat	PSE	One degree	p80	16.3961	24.4157
730	Wheat	PSE	Two degree	p20	2.69982	0.66891
731	Wheat	PSE	Two degree	p50	15.5403	18.2888
732	Wheat	PSE	Two degree	p80	25.2036	32.8202
733	Wheat	QAT	One degree	p20	-1.0397	0
734	Wheat	QAT	One degree	p50	6.15768	0
735	Wheat	QAT	One degree	p80	13.7163	0
736	Wheat	QAT	Two degree	p20	-0.595813	0
737	Wheat	QAT	Two degree	p50	10.8786	0
738	Wheat	QAT	Two degree	p80	25.4447	0
739	Wheat	ROU	One degree	p20	-0.004817	0
740	Wheat	ROU	One degree	p50	1.25024	0
741	Wheat	ROU	One degree	p80	2.60787	0
742	Wheat	ROU	Two degree	p20	-0.622043	0
743	Wheat	ROU	Two degree	p50	2.15318	0
744	Wheat	ROU	Two degree	p80	5.06103	0
745	Wheat	RUS	One degree	p20	0.771716	0.884772
746	Wheat	RUS	One degree	p50	3.99561	3.92171
747	Wheat	RUS	One degree	p80	11.7717	11.7139
748	Wheat	RUS	Two degree	p20	-0.747359	-0.628031
749	Wheat	RUS	Two degree	p50	7.87052	7.76707
750	Wheat	RUS	Two degree	p80	15.8017	15.2757
751	Wheat	RWA	One degree	p20	-1.45488	-1.42659
752	Wheat	RWA	One degree	p50	4.1491	3.00851
753	Wheat	RWA	One degree	p80	11.8191	10.2575
754	Wheat	RWA	Two degree	p20	-2.91684	0.92802
755	Wheat	RWA	Two degree	p50	7.17155	7.44305
756	Wheat	RWA	Two degree	p80	16.974	15.7029
757	Wheat	SAU	One degree	p20	-8.23221	-20.2997
758	Wheat	SAU	One degree	p50	1.26093	-6.34713
759	Wheat	SAU	One degree	p80	8.94168	3.1703
760	Wheat	SAU	Two degree	p20	-17.9646	-43.7793
761	Wheat	SAU	Two degree	p50	-2.52349	-24.055
762	Wheat	SAU	Two degree	p80	10.2925	-9.23403
763	Wheat	SDN	One degree	p20	0.318501	0
764	Wheat	SDN	One degree	p50	5.69737	0
765	Wheat	SDN	One degree	p80	11.6068	0
766	Wheat	SDN	Two degree	p20	2.06035	0
767	Wheat	SDN	Two degree	p50	11.2209	0
768	Wheat	SDN	Two degree	p80	22.806	0
769	Wheat	SEN	One degree	p20	-2.65128	0
770	Wheat	SEN	One degree	p50	2.80635	0
771	Wheat	SEN	One degree	p80	9.70591	0
772	Wheat	SEN	Two degree	p20	-2.69617	0
773	Wheat	SEN	Two degree	p50	6.47994	0
774	Wheat	SEN	Two degree	p80	16.0589	0
775	Wheat	SGP	One degree	p20	0.317009	0
776	Wheat	SGP	One degree	p50	7.08393	0
777	Wheat	SGP	One degree	p80	14.6836	0
778	Wheat	SGP	Two degree	p20	3.57952	0
779	Wheat	SGP	Two degree	p50	14.3536	0
780	Wheat	SGP	Two degree	p80	32.7119	0
781	Wheat	SLE	One degree	p20	0.820776	0
782	Wheat	SLE	One degree	p50	6.78047	0
783	Wheat	SLE	One degree	p80	12.9827	0
784	Wheat	SLE	Two degree	p20	1.23062	0
785	Wheat	SLE	Two degree	p50	12.9479	0
786	Wheat	SLE	Two degree	p80	22.7264	0
787	Wheat	SLV	One degree	p20	1.94964	0
788	Wheat	SLV	One degree	p50	8.02275	0
789	Wheat	SLV	One degree	p80	14.0682	0
790	Wheat	SLV	Two degree	p20	0.668944	0
791	Wheat	SLV	Two degree	p50	10.8503	0
792	Wheat	SLV	Two degree	p80	21.1656	0
793	Wheat	SOM	One degree	p20	0.035737	-9.35922
794	Wheat	SOM	One degree	p50	6.41997	1.7012
795	Wheat	SOM	One degree	p80	13.8652	14.53
796	Wheat	SOM	Two degree	p20	0.0240502	-18.4336
797	Wheat	SOM	Two degree	p50	11.4986	-1.86748
798	Wheat	SOM	Two degree	p80	24.613	12.332
799	Wheat	SRB	One degree	p20	-1.00236	-1.06746
800	Wheat	SRB	One degree	p50	5.51445	5.48494
801	Wheat	SRB	One degree	p80	13.6293	13.6549
802	Wheat	SRB	Two degree	p20	-2.82508	-2.8955
803	Wheat	SRB	Two degree	p50	12.7195	12.7905
804	Wheat	SRB	Two degree	p80	20.7868	20.5907
805	Wheat	SUR	One degree	p20	-1.352	0
806	Wheat	SUR	One degree	p50	4.29621	0
807	Wheat	SUR	One degree	p80	10.9681	0
808	Wheat	SUR	Two degree	p20	-1.75487	0
809	Wheat	SUR	Two degree	p50	8.13819	0
810	Wheat	SUR	Two degree	p80	18.5609	0
811	Wheat	SVK	One degree	p20	1.07764	1.82167
812	Wheat	SVK	One degree	p50	5.42057	5.04926
813	Wheat	SVK	One degree	p80	12.5664	11.1603
814	Wheat	SVK	Two degree	p20	-1.32051	-1.65576
815	Wheat	SVK	Two degree	p50	9.7479	9.54023
816	Wheat	SVK	Two degree	p80	24.7148	21.1837
817	Wheat	SVN	One degree	p20	1.07224	1.91856
818	Wheat	SVN	One degree	p50	7.0991	7.76032
819	Wheat	SVN	One degree	p80	15.5378	18.5486
820	Wheat	SVN	Two degree	p20	-0.464544	2.43487
821	Wheat	SVN	Two degree	p50	12.3104	16.5218
822	Wheat	SVN	Two degree	p80	30.674	41.2991
823	Wheat	SWE	One degree	p20	-5.17351	-6.88679
824	Wheat	SWE	One degree	p50	3.99654	3.5433
825	Wheat	SWE	One degree	p80	17.7862	19.7648
826	Wheat	SWE	Two degree	p20	-9.30102	-11.8976
827	Wheat	SWE	Two degree	p50	6.83136	5.98127
828	Wheat	SWE	Two degree	p80	45.5755	53.2077
829	Wheat	SWZ	One degree	p20	-0.881301	0
830	Wheat	SWZ	One degree	p50	3.61855	0
831	Wheat	SWZ	One degree	p80	8.65497	0
832	Wheat	SWZ	Two degree	p20	-2.31172	0
833	Wheat	SWZ	Two degree	p50	9.62477	0
834	Wheat	SWZ	Two degree	p80	18.0084	0
835	Wheat	SYR	One degree	p20	3.14763	4.09079
836	Wheat	SYR	One degree	p50	6.94483	7.77024
837	Wheat	SYR	One degree	p80	13.4215	14.1692
838	Wheat	SYR	Two degree	p20	4.82551	6.33645
839	Wheat	SYR	Two degree	p50	13.4388	14.6857
840	Wheat	SYR	Two degree	p80	24.7748	27.5024
841	Wheat	TCD	One degree	p20	-1.40591	0
842	Wheat	TCD	One degree	p50	3.83994	0
843	Wheat	TCD	One degree	p80	10.5212	0
844	Wheat	TCD	Two degree	p20	-1.70099	0
845	Wheat	TCD	Two degree	p50	7.70198	0
846	Wheat	TCD	Two degree	p80	17.3523	0
847	Wheat	TGO	One degree	p20	-1.14746	0
848	Wheat	TGO	One degree	p50	5.17912	0
849	Wheat	TGO	One degree	p80	12.3265	0
850	Wheat	TGO	Two degree	p20	-0.560435	0
851	Wheat	TGO	Two degree	p50	9.70976	0
852	Wheat	TGO	Two degree	p80	21.8606	0
853	Wheat	THA	One degree	p20	0.966967	-7.8193
854	Wheat	THA	One degree	p50	7.03184	1.38904
855	Wheat	THA	One degree	p80	13.8229	10.5311
856	Wheat	THA	Two degree	p20	2.85855	-22.451
857	Wheat	THA	Two degree	p50	12.4843	-3.63325
858	Wheat	THA	Two degree	p80	25.5994	13.6674
859	Wheat	TJK	One degree	p20	5.0236	5.13399
860	Wheat	TJK	One degree	p50	11.7606	11.9307
861	Wheat	TJK	One degree	p80	21.5637	21.8129
862	Wheat	TJK	Two degree	p20	9.87367	10.1737
863	Wheat	TJK	Two degree	p50	20.7135	21.0403
864	Wheat	TJK	Two degree	p80	41.0575	41.6968
865	Wheat	TKM	One degree	p20	0.655011	0.639487
866	Wheat	TKM	One degree	p50	7.52907	7.5671
867	Wheat	TKM	One degree	p80	13.6821	13.6961
868	Wheat	TKM	Two degree	p20	3.35114	3.46379
869	Wheat	TKM	Two degree	p50	12.8457	12.9259
870	Wheat	TKM	Two degree	p80	25.4504	25.5984
871	Wheat	TTO	One degree	p20	1.62634	0
872	Wheat	TTO	One degree	p50	7.78466	0
873	Wheat	TTO	One degree	p80	13.9661	0
874	Wheat	TTO	Two degree	p20	0.67483	0
875	Wheat	TTO	Two degree	p50	10.931	0
876	Wheat	TTO	Two degree	p80	21.7753	0
877	Wheat	TUN	One degree	p20	-0.915528	-1.29766
878	Wheat	TUN	One degree	p50	4.64324	4.27705
879	Wheat	TUN	One degree	p80	11.5261	10.6703
880	Wheat	TUN	Two degree	p20	-1.61552	0.0294108
881	Wheat	TUN	Two degree	p50	8.13554	5.90852
882	Wheat	TUN	Two degree	p80	17.9188	14.9168
883	Wheat	TUR	One degree	p20	0.50446	0.54841
884	Wheat	TUR	One degree	p50	6.34444	6.56511
885	Wheat	TUR	One degree	p80	13.1184	13.2682
886	Wheat	TUR	Two degree	p20	6.66405	8.12384
887	Wheat	TUR	Two degree	p50	17.0211	18.3121
888	Wheat	TUR	Two degree	p80	23.1161	23.8556
889	Wheat	TZA	One degree	p20	0.521422	-0.325528
890	Wheat	TZA	One degree	p50	6.65249	8.21499
891	Wheat	TZA	One degree	p80	13.8239	17.6663
892	Wheat	TZA	Two degree	p20	1.65738	4.82873
893	Wheat	TZA	Two degree	p50	13.3627	16.4301
894	Wheat	TZA	Two degree	p80	26.1529	31.8314
895	Wheat	UGA	One degree	p20	0.555341	0.551122
896	Wheat	UGA	One degree	p50	5.54906	9.02903
897	Wheat	UGA	One degree	p80	12.1722	14.7655
898	Wheat	UGA	Two degree	p20	-0.866935	6.73905
899	Wheat	UGA	Two degree	p50	9.66559	13.7916
900	Wheat	UGA	Two degree	p80	19.1945	29.2792
901	Wheat	UKR	One degree	p20	1.37274	1.39582
902	Wheat	UKR	One degree	p50	6.01335	6.01859
903	Wheat	UKR	One degree	p80	12.49	12.4809
904	Wheat	UKR	Two degree	p20	-1.56447	-1.56955
905	Wheat	UKR	Two degree	p50	10.8233	10.8345
906	Wheat	UKR	Two degree	p80	20.1614	20.0577
907	Wheat	URY	One degree	p20	-1.19829	-1.29508
908	Wheat	URY	One degree	p50	4.91434	6.21508
909	Wheat	URY	One degree	p80	13.2548	11.7437
910	Wheat	URY	Two degree	p20	-3.48831	1.46163
911	Wheat	URY	Two degree	p50	7.26295	8.86307
912	Wheat	URY	Two degree	p80	30.1727	23.1141
913	Wheat	USA	One degree	p20	2.79076	3.38989
914	Wheat	USA	One degree	p50	8.53215	8.92825
915	Wheat	USA	One degree	p80	14.3663	14.5842
916	Wheat	USA	Two degree	p20	1.78761	2.4691
917	Wheat	USA	Two degree	p50	11.5555	12.0924
918	Wheat	USA	Two degree	p80	21.5682	21.9392
919	Wheat	UZB	One degree	p20	1.54719	1.55072
920	Wheat	UZB	One degree	p50	7.93468	7.94371
921	Wheat	UZB	One degree	p80	15.9324	15.9441
922	Wheat	UZB	Two degree	p20	3.91409	3.9291
923	Wheat	UZB	Two degree	p50	13.8973	13.9102
924	Wheat	UZB	Two degree	p80	27.36	27.3766
925	Wheat	VEN	One degree	p20	-1.05091	0
926	Wheat	VEN	One degree	p50	6.00546	0
927	Wheat	VEN	One degree	p80	12.8905	0
928	Wheat	VEN	Two degree	p20	-2.97853	0
929	Wheat	VEN	Two degree	p50	7.64797	0
930	Wheat	VEN	Two degree	p80	17.8403	0
931	Wheat	VNM	One degree	p20	1.14834	-8.25676
932	Wheat	VNM	One degree	p50	7.99278	1.80004
933	Wheat	VNM	One degree	p80	15.3599	6.59183
934	Wheat	VNM	Two degree	p20	6.30221	-12.4633
935	Wheat	VNM	Two degree	p50	16.3099	-1.59574
936	Wheat	VNM	Two degree	p80	33.3503	10.0394
937	Wheat	YEM	One degree	p20	0.43906	2.0678
938	Wheat	YEM	One degree	p50	6.99518	13.9676
939	Wheat	YEM	One degree	p80	14.7411	26.6757
940	Wheat	YEM	Two degree	p20	1.78932	-9.33774
941	Wheat	YEM	Two degree	p50	13.1266	16.1083
942	Wheat	YEM	Two degree	p80	27.269	36.3005
943	Wheat	ZAF	One degree	p20	-1.3048	-3.46768
944	Wheat	ZAF	One degree	p50	4.98433	3.26863
945	Wheat	ZAF	One degree	p80	10.1945	7.59782
946	Wheat	ZAF	Two degree	p20	-1.46558	-2.94726
947	Wheat	ZAF	Two degree	p50	8.22968	5.02159
948	Wheat	ZAF	Two degree	p80	18.6561	15.2368
949	Wheat	ZMB	One degree	p20	-1.2096	-1.30751
950	Wheat	ZMB	One degree	p50	3.81486	3.65633
951	Wheat	ZMB	One degree	p80	9.6378	9.47039
952	Wheat	ZMB	Two degree	p20	-0.485999	-0.521381
953	Wheat	ZMB	Two degree	p50	6.99129	6.77214
954	Wheat	ZMB	Two degree	p80	16.8906	16.575
955	Wheat	ZWE	One degree	p20	-0.499679	-6.53446
956	Wheat	ZWE	One degree	p50	5.72198	0.27237
957	Wheat	ZWE	One degree	p80	11.9302	8.23991
958	Wheat	ZWE	Two degree	p20	-0.698048	-15.1141
959	Wheat	ZWE	Two degree	p50	10.0189	0.0756255
960	Wheat	ZWE	Two degree	p80	21.5784	12.9283
961	Rice	AFG	One degree	p20	-4.94132	-4.9384
962	Rice	AFG	One degree	p50	-1.70579	-1.70922
963	Rice	AFG	One degree	p80	1.88288	1.87648
964	Rice	AFG	Two degree	p20	-7.86835	-7.85798
965	Rice	AFG	Two degree	p50	-3.16849	-3.16245
966	Rice	AFG	Two degree	p80	2.44675	2.44655
967	Rice	AGO	One degree	p20	-1.4224	-1.30419
968	Rice	AGO	One degree	p50	5.60823	5.84636
969	Rice	AGO	One degree	p80	9.83669	10.0699
970	Rice	AGO	Two degree	p20	-3.54156	-3.4731
971	Rice	AGO	Two degree	p50	5.09765	5.14983
972	Rice	AGO	Two degree	p80	14.6729	14.8652
973	Rice	ALB	One degree	p20	-5.97037	-3.83756
974	Rice	ALB	One degree	p50	0.370434	1.00368
975	Rice	ALB	One degree	p80	5.26779	5.49755
976	Rice	ALB	Two degree	p20	-7.01672	-4.70558
977	Rice	ALB	Two degree	p50	1.35746	2.40111
978	Rice	ALB	Two degree	p80	9.31767	10.9682
979	Rice	ARE	One degree	p20	-2.22114	0
980	Rice	ARE	One degree	p50	3.74112	0
981	Rice	ARE	One degree	p80	8.0389	0
982	Rice	ARE	Two degree	p20	-2.69003	0
983	Rice	ARE	Two degree	p50	5.27175	0
984	Rice	ARE	Two degree	p80	13.1949	0
985	Rice	ARG	One degree	p20	0.827991	0.827796
986	Rice	ARG	One degree	p50	5.61467	5.61468
987	Rice	ARG	One degree	p80	10.8798	10.8799
988	Rice	ARG	Two degree	p20	3.26131	3.26134
989	Rice	ARG	Two degree	p50	8.30838	8.30815
990	Rice	ARG	Two degree	p80	19.111	19.1107
991	Rice	ARM	One degree	p20	-2.49738	-6.86962
992	Rice	ARM	One degree	p50	3.16301	1.17854
993	Rice	ARM	One degree	p80	7.43364	3.62655
994	Rice	ARM	Two degree	p20	-4.3673	-19.9148
995	Rice	ARM	Two degree	p50	3.18881	-5.29014
996	Rice	ARM	Two degree	p80	11.1269	-0.715238
997	Rice	AUS	One degree	p20	-1.47458	-1.38727
998	Rice	AUS	One degree	p50	5.46636	5.49084
999	Rice	AUS	One degree	p80	11.8538	11.9158
1000	Rice	AUS	Two degree	p20	3.29177	3.61943
1001	Rice	AUS	Two degree	p50	9.87738	10.101
1002	Rice	AUS	Two degree	p80	20.9794	21.3308
1003	Rice	AUT	One degree	p20	-4.0804	0
1004	Rice	AUT	One degree	p50	2.159	0
1005	Rice	AUT	One degree	p80	6.64606	0
1006	Rice	AUT	Two degree	p20	-6.37302	0
1007	Rice	AUT	Two degree	p50	4.09641	0
1008	Rice	AUT	Two degree	p80	13.0995	0
1009	Rice	AZE	One degree	p20	-3.99861	-5.49783
1010	Rice	AZE	One degree	p50	0.0347507	-1.71822
1011	Rice	AZE	One degree	p80	5.48941	4.44842
1012	Rice	AZE	Two degree	p20	-13.3682	-18.3532
1013	Rice	AZE	Two degree	p50	-0.0550458	-2.14126
1014	Rice	AZE	Two degree	p80	8.52254	7.15748
1015	Rice	BDI	One degree	p20	-1.74291	-1.7414
1016	Rice	BDI	One degree	p50	1.65864	1.65446
1017	Rice	BDI	One degree	p80	8.42074	8.41898
1018	Rice	BDI	Two degree	p20	-2.24544	-2.24523
1019	Rice	BDI	Two degree	p50	3.9548	3.9515
1020	Rice	BDI	Two degree	p80	13.2803	13.278
1021	Rice	BEL	One degree	p20	-1.62823	0
1022	Rice	BEL	One degree	p50	4.79072	0
1023	Rice	BEL	One degree	p80	10.2645	0
1024	Rice	BEL	Two degree	p20	-0.847141	0
1025	Rice	BEL	Two degree	p50	6.8316	0
1026	Rice	BEL	Two degree	p80	16.2251	0
1027	Rice	BEN	One degree	p20	-1.12247	-1.07799
1028	Rice	BEN	One degree	p50	3.65844	3.66152
1029	Rice	BEN	One degree	p80	8.86364	8.87311
1030	Rice	BEN	Two degree	p20	-5.36767	-5.38231
1031	Rice	BEN	Two degree	p50	7.05027	7.09318
1032	Rice	BEN	Two degree	p80	16.7078	16.7757
1033	Rice	BFA	One degree	p20	1.60216	2.30122
1034	Rice	BFA	One degree	p50	11.7565	12.6084
1035	Rice	BFA	One degree	p80	17.6549	18.4342
1036	Rice	BFA	Two degree	p20	7.01271	8.66813
1037	Rice	BFA	Two degree	p50	17.8766	19.7029
1038	Rice	BFA	Two degree	p80	32.2612	34.4678
1039	Rice	BGD	One degree	p20	0.659249	0.659506
1040	Rice	BGD	One degree	p50	4.78314	4.78324
1041	Rice	BGD	One degree	p80	10.5901	10.5904
1042	Rice	BGD	Two degree	p20	-7.24687	-7.24759
1043	Rice	BGD	Two degree	p50	3.03296	3.03257
1044	Rice	BGD	Two degree	p80	12.2788	12.2785
1045	Rice	BGR	One degree	p20	-14.6954	-15.8286
1046	Rice	BGR	One degree	p50	-3.99146	-4.65353
1047	Rice	BGR	One degree	p80	0.399332	-0.29701
1048	Rice	BGR	Two degree	p20	-14.0913	-14.9354
1049	Rice	BGR	Two degree	p50	-5.92123	-6.95766
1050	Rice	BGR	Two degree	p80	0.619357	-0.580588
1051	Rice	BHR	One degree	p20	-2.13145	0
1052	Rice	BHR	One degree	p50	4.25394	0
1053	Rice	BHR	One degree	p80	8.68701	0
1054	Rice	BHR	Two degree	p20	-2.56975	0
1055	Rice	BHR	Two degree	p50	5.28835	0
1056	Rice	BHR	Two degree	p80	13.035	0
1057	Rice	BIH	One degree	p20	-3.52988	0
1058	Rice	BIH	One degree	p50	3.62522	0
1059	Rice	BIH	One degree	p80	9.20027	0
1060	Rice	BIH	Two degree	p20	-5.31363	0
1061	Rice	BIH	Two degree	p50	3.60321	0
1062	Rice	BIH	Two degree	p80	12.9878	0
1063	Rice	BLR	One degree	p20	-4.0718	0
1064	Rice	BLR	One degree	p50	2.07409	0
1065	Rice	BLR	One degree	p80	6.70269	0
1066	Rice	BLR	Two degree	p20	-5.94564	0
1067	Rice	BLR	Two degree	p50	3.98896	0
1068	Rice	BLR	Two degree	p80	12.4692	0
1069	Rice	BLZ	One degree	p20	-1.75836	-1.73927
1070	Rice	BLZ	One degree	p50	2.57261	2.58793
1071	Rice	BLZ	One degree	p80	7.96023	7.96182
1072	Rice	BLZ	Two degree	p20	-1.41489	-1.37252
1073	Rice	BLZ	Two degree	p50	2.59396	2.57921
1074	Rice	BLZ	Two degree	p80	12.4607	12.4672
1075	Rice	BOL	One degree	p20	-3.78326	-3.78362
1076	Rice	BOL	One degree	p50	1.15744	1.15711
1077	Rice	BOL	One degree	p80	8.72661	8.72668
1078	Rice	BOL	Two degree	p20	-5.40449	-5.40501
1079	Rice	BOL	Two degree	p50	6.58827	6.5882
1080	Rice	BOL	Two degree	p80	16.6924	16.6923
1081	Rice	BRA	One degree	p20	1.30395	1.31849
1082	Rice	BRA	One degree	p50	5.4335	5.44222
1083	Rice	BRA	One degree	p80	8.89755	8.88735
1084	Rice	BRA	Two degree	p20	2.07561	2.09613
1085	Rice	BRA	Two degree	p50	8.71416	8.73328
1086	Rice	BRA	Two degree	p80	19.7799	19.8016
1087	Rice	BRN	One degree	p20	0.347242	1.16771
1088	Rice	BRN	One degree	p50	4.70197	4.80804
1089	Rice	BRN	One degree	p80	9.45193	9.70231
1090	Rice	BRN	Two degree	p20	-0.659894	-0.374687
1091	Rice	BRN	Two degree	p50	7.18937	7.63479
1092	Rice	BRN	Two degree	p80	16.9904	18.0591
1093	Rice	BTN	One degree	p20	-4.83973	-4.90404
1094	Rice	BTN	One degree	p50	3.07836	3.06359
1095	Rice	BTN	One degree	p80	25.9377	26.1916
1096	Rice	BTN	Two degree	p20	-6.87016	-6.93811
1097	Rice	BTN	Two degree	p50	3.55262	3.53232
1098	Rice	BTN	Two degree	p80	35.6433	35.9805
1099	Rice	BWA	One degree	p20	-1.36274	0
1100	Rice	BWA	One degree	p50	1.00442	0
1101	Rice	BWA	One degree	p80	2.60156	0
1102	Rice	BWA	Two degree	p20	-2.04433	0
1103	Rice	BWA	Two degree	p50	0.482417	0
1104	Rice	BWA	Two degree	p80	2.9981	0
1105	Rice	CAF	One degree	p20	-2.4344	-2.43477
1106	Rice	CAF	One degree	p50	1.70043	1.69755
1107	Rice	CAF	One degree	p80	7.00423	7.00389
1108	Rice	CAF	Two degree	p20	-4.37016	-4.37619
1109	Rice	CAF	Two degree	p50	1.67084	1.66283
1110	Rice	CAF	Two degree	p80	9.99239	9.98435
1111	Rice	CAN	One degree	p20	-3.41064	0
1112	Rice	CAN	One degree	p50	2.1276	0
1113	Rice	CAN	One degree	p80	8.45189	0
1114	Rice	CAN	Two degree	p20	-4.9875	0
1115	Rice	CAN	Two degree	p50	3.8843	0
1116	Rice	CAN	Two degree	p80	11.8583	0
1117	Rice	CHE	One degree	p20	-2.69534	0
1118	Rice	CHE	One degree	p50	4.53215	0
1119	Rice	CHE	One degree	p80	9.97133	0
1120	Rice	CHE	Two degree	p20	-2.7815	0
1121	Rice	CHE	Two degree	p50	6.03034	0
1122	Rice	CHE	Two degree	p80	15.0165	0
1123	Rice	CHL	One degree	p20	0.373197	0.370576
1124	Rice	CHL	One degree	p50	4.54554	4.54315
1125	Rice	CHL	One degree	p80	10.3341	10.3408
1126	Rice	CHL	Two degree	p20	-0.373704	-0.382585
1127	Rice	CHL	Two degree	p50	6.13542	6.12527
1128	Rice	CHL	Two degree	p80	21.3096	21.3196
1129	Rice	CHN	One degree	p20	-1.98114	-1.98114
1130	Rice	CHN	One degree	p50	3.77531	3.77527
1131	Rice	CHN	One degree	p80	7.2582	7.25803
1132	Rice	CHN	Two degree	p20	0.290713	0.291071
1133	Rice	CHN	Two degree	p50	7.33461	7.33491
1134	Rice	CHN	Two degree	p80	15.663	15.6633
1135	Rice	CIV	One degree	p20	-0.654042	-0.652391
1136	Rice	CIV	One degree	p50	2.88104	2.8812
1137	Rice	CIV	One degree	p80	10.3662	10.3681
1138	Rice	CIV	Two degree	p20	-6.89539	-6.89593
1139	Rice	CIV	Two degree	p50	5.07944	5.08064
1140	Rice	CIV	Two degree	p80	16.3207	16.3238
1141	Rice	CMR	One degree	p20	2.25267	2.26063
1142	Rice	CMR	One degree	p50	6.20466	6.2101
1143	Rice	CMR	One degree	p80	12.1483	12.1553
1144	Rice	CMR	Two degree	p20	0.427098	0.435081
1145	Rice	CMR	Two degree	p50	8.22616	8.23111
1146	Rice	CMR	Two degree	p80	19.1012	19.1092
1147	Rice	COD	One degree	p20	-4.01866	-4.02071
1148	Rice	COD	One degree	p50	1.85673	1.85236
1149	Rice	COD	One degree	p80	6.29811	6.29251
1150	Rice	COD	Two degree	p20	-7.47311	-7.48294
1151	Rice	COD	Two degree	p50	3.35623	3.35182
1152	Rice	COD	Two degree	p80	14.4465	14.4531
1153	Rice	COG	One degree	p20	-1.1923	0
1154	Rice	COG	One degree	p50	1.66071	0
1155	Rice	COG	One degree	p80	3.881	0
1156	Rice	COG	Two degree	p20	-1.68198	0
1157	Rice	COG	Two degree	p50	2.33448	0
1158	Rice	COG	Two degree	p80	6.18562	0
1159	Rice	COL	One degree	p20	-0.690359	-0.686682
1160	Rice	COL	One degree	p50	4.45251	4.45771
1161	Rice	COL	One degree	p80	9.34938	9.35189
1162	Rice	COL	Two degree	p20	-2.07551	-2.07127
1163	Rice	COL	Two degree	p50	4.51312	4.51432
1164	Rice	COL	Two degree	p80	11.7146	11.7149
1165	Rice	CRI	One degree	p20	0.34782	1.55847
1166	Rice	CRI	One degree	p50	7.01211	9.09214
1167	Rice	CRI	One degree	p80	13.453	15.3635
1168	Rice	CRI	Two degree	p20	2.69481	5.22912
1169	Rice	CRI	Two degree	p50	11.6315	14.1787
1170	Rice	CRI	Two degree	p80	23.356	27.1094
1171	Rice	CUB	One degree	p20	-3.99489	-3.99503
1172	Rice	CUB	One degree	p50	4.60133	4.60226
1173	Rice	CUB	One degree	p80	9.7643	9.76562
1174	Rice	CUB	Two degree	p20	-10.7772	-10.7797
1175	Rice	CUB	Two degree	p50	0.44499	0.443204
1176	Rice	CUB	Two degree	p80	9.43182	9.43025
1177	Rice	CZE	One degree	p20	-3.78704	0
1178	Rice	CZE	One degree	p50	2.67336	0
1179	Rice	CZE	One degree	p80	7.42912	0
1180	Rice	CZE	Two degree	p20	-5.47498	0
1181	Rice	CZE	Two degree	p50	4.37422	0
1182	Rice	CZE	Two degree	p80	12.8287	0
1183	Rice	DEU	One degree	p20	-3.79795	0
1184	Rice	DEU	One degree	p50	2.86042	0
1185	Rice	DEU	One degree	p80	7.70087	0
1186	Rice	DEU	Two degree	p20	-5.55326	0
1187	Rice	DEU	Two degree	p50	4.28813	0
1188	Rice	DEU	Two degree	p80	12.7631	0
1189	Rice	DJI	One degree	p20	-2.49419	0
1190	Rice	DJI	One degree	p50	3.00937	0
1191	Rice	DJI	One degree	p80	7.31976	0
1192	Rice	DJI	Two degree	p20	-3.95456	0
1193	Rice	DJI	Two degree	p50	4.64292	0
1194	Rice	DJI	Two degree	p80	12.4841	0
1195	Rice	DNK	One degree	p20	-3.36412	0
1196	Rice	DNK	One degree	p50	4.45416	0
1197	Rice	DNK	One degree	p80	9.8074	0
1198	Rice	DNK	Two degree	p20	-4.59156	0
1199	Rice	DNK	Two degree	p50	4.53755	0
1200	Rice	DNK	Two degree	p80	12.5562	0
1201	Rice	DOM	One degree	p20	1.2887	1.29088
1202	Rice	DOM	One degree	p50	3.69429	3.69547
1203	Rice	DOM	One degree	p80	8.31899	8.31943
1204	Rice	DOM	Two degree	p20	0.102389	0.104843
1205	Rice	DOM	Two degree	p50	5.40849	5.40919
1206	Rice	DOM	Two degree	p80	12.3411	12.3413
1207	Rice	ECU	One degree	p20	0.867622	0.867678
1208	Rice	ECU	One degree	p50	4.84617	4.84619
1209	Rice	ECU	One degree	p80	9.53039	9.5304
1210	Rice	ECU	Two degree	p20	3.33414	3.33427
1211	Rice	ECU	Two degree	p50	9.97255	9.97265
1212	Rice	ECU	Two degree	p80	15.4124	15.4125
1213	Rice	EGY	One degree	p20	-1.12884	-1.12799
1214	Rice	EGY	One degree	p50	3.35732	3.35768
1215	Rice	EGY	One degree	p80	6.72014	6.72016
1216	Rice	EGY	Two degree	p20	-3.14484	-3.14413
1217	Rice	EGY	Two degree	p50	1.62774	1.62691
1218	Rice	EGY	Two degree	p80	10.7602	10.7596
1219	Rice	ERI	One degree	p20	-3.69797	0
1220	Rice	ERI	One degree	p50	2.37162	0
1221	Rice	ERI	One degree	p80	6.97572	0
1222	Rice	ERI	Two degree	p20	-5.81506	0
1223	Rice	ERI	Two degree	p50	4.07646	0
1224	Rice	ERI	Two degree	p80	12.8061	0
1225	Rice	ESP	One degree	p20	-5.02165	-5.04689
1226	Rice	ESP	One degree	p50	-1.28117	-1.35848
1227	Rice	ESP	One degree	p80	3.61328	3.53799
1228	Rice	ESP	Two degree	p20	-7.27612	-7.3179
1229	Rice	ESP	Two degree	p50	0.385489	0.301268
1230	Rice	ESP	Two degree	p80	6.05679	5.91995
1231	Rice	EST	One degree	p20	-3.78466	0
1232	Rice	EST	One degree	p50	3.62296	0
1233	Rice	EST	One degree	p80	8.75377	0
1234	Rice	EST	Two degree	p20	-5.36551	0
1235	Rice	EST	Two degree	p50	4.3595	0
1236	Rice	EST	Two degree	p80	12.7371	0
1237	Rice	ETH	One degree	p20	-0.265893	0.00929236
1238	Rice	ETH	One degree	p50	3.88959	3.97277
1239	Rice	ETH	One degree	p80	7.91182	7.898
1240	Rice	ETH	Two degree	p20	-2.17076	-1.73557
1241	Rice	ETH	Two degree	p50	4.24865	4.56443
1242	Rice	ETH	Two degree	p80	10.9476	11.1113
1243	Rice	FIN	One degree	p20	-3.56754	0
1244	Rice	FIN	One degree	p50	3.3365	0
1245	Rice	FIN	One degree	p80	8.48355	0
1246	Rice	FIN	Two degree	p20	-4.84728	0
1247	Rice	FIN	Two degree	p50	4.19576	0
1248	Rice	FIN	Two degree	p80	12.2603	0
1249	Rice	FRA	One degree	p20	-6.38021	-7.71984
1250	Rice	FRA	One degree	p50	0.138399	-1.1139
1251	Rice	FRA	One degree	p80	4.72209	3.3954
1252	Rice	FRA	Two degree	p20	-9.22505	-11.0404
1253	Rice	FRA	Two degree	p50	2.17798	1.25004
1254	Rice	FRA	Two degree	p80	8.90366	7.00031
1255	Rice	GAB	One degree	p20	-1.33538	0
1256	Rice	GAB	One degree	p50	0.918348	0
1257	Rice	GAB	One degree	p80	2.52718	0
1258	Rice	GAB	Two degree	p20	-1.96736	0
1259	Rice	GAB	Two degree	p50	1.30224	0
1260	Rice	GAB	Two degree	p80	3.92435	0
1261	Rice	GBR	One degree	p20	-3.72996	0
1262	Rice	GBR	One degree	p50	4.69562	0
1263	Rice	GBR	One degree	p80	10.2234	0
1264	Rice	GBR	Two degree	p20	-4.93124	0
1265	Rice	GBR	Two degree	p50	4.36036	0
1266	Rice	GBR	Two degree	p80	12.4245	0
1267	Rice	GEO	One degree	p20	-4.701	0
1268	Rice	GEO	One degree	p50	1.51074	0
1269	Rice	GEO	One degree	p80	6.10064	0
1270	Rice	GEO	Two degree	p20	-7.39321	0
1271	Rice	GEO	Two degree	p50	1.07386	0
1272	Rice	GEO	Two degree	p80	9.41609	0
1273	Rice	GHA	One degree	p20	-1.56894	-1.56017
1274	Rice	GHA	One degree	p50	2.57824	2.57254
1275	Rice	GHA	One degree	p80	7.27634	7.27004
1276	Rice	GHA	Two degree	p20	-9.28982	-9.31873
1277	Rice	GHA	Two degree	p50	3.34325	3.33563
1278	Rice	GHA	Two degree	p80	11.8383	11.8328
1279	Rice	GIN	One degree	p20	-0.706441	-0.706858
1280	Rice	GIN	One degree	p50	5.14738	5.14521
1281	Rice	GIN	One degree	p80	11.9466	11.9411
1282	Rice	GIN	Two degree	p20	-3.29137	-3.28709
1283	Rice	GIN	Two degree	p50	5.78171	5.78546
1284	Rice	GIN	Two degree	p80	20.5971	20.5982
1285	Rice	GMB	One degree	p20	0.697687	0.802071
1286	Rice	GMB	One degree	p50	6.88018	6.93806
1287	Rice	GMB	One degree	p80	14.8512	14.9176
1288	Rice	GMB	Two degree	p20	2.24388	2.43091
1289	Rice	GMB	Two degree	p50	8.53517	8.67341
1290	Rice	GMB	Two degree	p80	21.8805	22.0307
1291	Rice	GNB	One degree	p20	-0.409273	-0.408761
1292	Rice	GNB	One degree	p50	4.84415	4.84432
1293	Rice	GNB	One degree	p80	11.1267	11.127
1294	Rice	GNB	Two degree	p20	-3.09893	-3.0986
1295	Rice	GNB	Two degree	p50	5.96957	5.96982
1296	Rice	GNB	Two degree	p80	25.3164	25.3184
1297	Rice	GNQ	One degree	p20	-3.05658	0
1298	Rice	GNQ	One degree	p50	3.57578	0
1299	Rice	GNQ	One degree	p80	8.85811	0
1300	Rice	GNQ	Two degree	p20	-4.18262	0
1301	Rice	GNQ	Two degree	p50	5.04136	0
1302	Rice	GNQ	Two degree	p80	13.9412	0
1303	Rice	GRC	One degree	p20	-7.31534	-7.4441
1304	Rice	GRC	One degree	p50	-0.961609	-1.07449
1305	Rice	GRC	One degree	p80	4.35848	4.2831
1306	Rice	GRC	Two degree	p20	-8.83963	-8.93743
1307	Rice	GRC	Two degree	p50	-0.064166	-0.225114
1308	Rice	GRC	Two degree	p80	7.34558	7.15098
1309	Rice	GTM	One degree	p20	-2.33527	0.5353
1310	Rice	GTM	One degree	p50	1.99996	5.49615
1311	Rice	GTM	One degree	p80	8.18272	10.3279
1312	Rice	GTM	Two degree	p20	-3.85158	-0.0598303
1313	Rice	GTM	Two degree	p50	5.04176	8.51758
1314	Rice	GTM	Two degree	p80	13.1848	16.8182
1315	Rice	GUF	One degree	p20	0	0
1316	Rice	GUF	One degree	p50	0	0
1317	Rice	GUF	One degree	p80	0	0
1318	Rice	GUF	Two degree	p20	0	0
1319	Rice	GUF	Two degree	p50	0	0
1320	Rice	GUF	Two degree	p80	0	0
1321	Rice	GUY	One degree	p20	-2.46016	-2.46035
1322	Rice	GUY	One degree	p50	3.50409	3.50412
1323	Rice	GUY	One degree	p80	8.8014	8.80154
1324	Rice	GUY	Two degree	p20	-9.2648	-9.26619
1325	Rice	GUY	Two degree	p50	4.89193	4.89157
1326	Rice	GUY	Two degree	p80	18.0384	18.0389
1327	Rice	HND	One degree	p20	-2.51027	0.116375
1328	Rice	HND	One degree	p50	1.3037	3.6713
1329	Rice	HND	One degree	p80	7.62039	8.21942
1330	Rice	HND	Two degree	p20	-4.24447	-1.31238
1331	Rice	HND	Two degree	p50	4.54751	7.16612
1332	Rice	HND	Two degree	p80	12.6828	15.9033
1333	Rice	HRV	One degree	p20	-3.99963	0
1334	Rice	HRV	One degree	p50	1.96529	0
1335	Rice	HRV	One degree	p80	6.49392	0
1336	Rice	HRV	Two degree	p20	-6.19916	0
1337	Rice	HRV	Two degree	p50	4.18226	0
1338	Rice	HRV	Two degree	p80	13.0191	0
1339	Rice	HTI	One degree	p20	0.0360928	0.0445656
1340	Rice	HTI	One degree	p50	5.04486	5.0555
1341	Rice	HTI	One degree	p80	8.22951	8.23135
1342	Rice	HTI	Two degree	p20	-0.893108	-0.88396
1343	Rice	HTI	Two degree	p50	3.97682	3.97509
1344	Rice	HTI	Two degree	p80	10.145	10.139
1345	Rice	HUN	One degree	p20	-6.49633	-9.74031
1346	Rice	HUN	One degree	p50	1.40508	0.162475
1347	Rice	HUN	One degree	p80	6.30743	5.27485
1348	Rice	HUN	Two degree	p20	-9.93939	-15.6118
1349	Rice	HUN	Two degree	p50	4.00283	3.93177
1350	Rice	HUN	Two degree	p80	12.7214	12.9678
1351	Rice	IDN	One degree	p20	-2.44229	-2.44228
1352	Rice	IDN	One degree	p50	3.24968	3.24965
1353	Rice	IDN	One degree	p80	8.30695	8.30702
1354	Rice	IDN	Two degree	p20	-1.84536	-1.84532
1355	Rice	IDN	Two degree	p50	7.52928	7.52947
1356	Rice	IDN	Two degree	p80	19.0295	19.03
1357	Rice	IND	One degree	p20	-0.302375	-0.302367
1358	Rice	IND	One degree	p50	4.12955	4.12955
1359	Rice	IND	One degree	p80	8.00912	8.00912
1360	Rice	IND	Two degree	p20	-2.06291	-2.0629
1361	Rice	IND	Two degree	p50	4.99267	4.99267
1362	Rice	IND	Two degree	p80	11.8083	11.8083
1363	Rice	IRL	One degree	p20	-3.85624	0
1364	Rice	IRL	One degree	p50	3.04578	0
1365	Rice	IRL	One degree	p80	8.00434	0
1366	Rice	IRL	Two degree	p20	-5.58834	0
1367	Rice	IRL	Two degree	p50	4.10974	0
1368	Rice	IRL	Two degree	p80	12.3603	0
1369	Rice	IRN	One degree	p20	-10.258	-10.2661
1370	Rice	IRN	One degree	p50	-3.92379	-3.93162
1371	Rice	IRN	One degree	p80	1.31466	1.30751
1372	Rice	IRN	Two degree	p20	-20.2638	-20.2813
1373	Rice	IRN	Two degree	p50	-15.0965	-15.118
1374	Rice	IRN	Two degree	p80	-6.48956	-6.51056
1375	Rice	IRQ	One degree	p20	-39.3603	-43.1485
1376	Rice	IRQ	One degree	p50	-24.8443	-27.5928
1377	Rice	IRQ	One degree	p80	-7.28421	-8.47432
1378	Rice	IRQ	Two degree	p20	-61.4373	-66.9135
1379	Rice	IRQ	Two degree	p50	-44.1177	-48.1279
1380	Rice	IRQ	Two degree	p80	-6.48018	-6.86469
1381	Rice	ISL	One degree	p20	-3.6836	0
1382	Rice	ISL	One degree	p50	4.53493	0
1383	Rice	ISL	One degree	p80	10.0063	0
1384	Rice	ISL	Two degree	p20	-4.94556	0
1385	Rice	ISL	Two degree	p50	4.34893	0
1386	Rice	ISL	Two degree	p80	12.4692	0
1387	Rice	ISR	One degree	p20	-2.18777	0
1388	Rice	ISR	One degree	p50	3.21722	0
1389	Rice	ISR	One degree	p80	7.40683	0
1390	Rice	ISR	Two degree	p20	-2.75664	0
1391	Rice	ISR	Two degree	p50	5.29788	0
1392	Rice	ISR	Two degree	p80	13.0089	0
1393	Rice	ITA	One degree	p20	-4.65862	-4.65234
1394	Rice	ITA	One degree	p50	1.49616	1.51933
1395	Rice	ITA	One degree	p80	5.33484	5.34955
1396	Rice	ITA	Two degree	p20	-7.45671	-7.46821
1397	Rice	ITA	Two degree	p50	3.56577	3.59516
1398	Rice	ITA	Two degree	p80	13.1434	13.2615
1399	Rice	JAM	One degree	p20	-2.80691	0
1400	Rice	JAM	One degree	p50	1.13908	0
1401	Rice	JAM	One degree	p80	7.31522	0
1402	Rice	JAM	Two degree	p20	-4.59402	0
1403	Rice	JAM	Two degree	p50	4.4751	0
1404	Rice	JAM	Two degree	p80	13.013	0
1405	Rice	JOR	One degree	p20	-1.4553	0
1406	Rice	JOR	One degree	p50	3.69196	0
1407	Rice	JOR	One degree	p80	7.59755	0
1408	Rice	JOR	Two degree	p20	-2.20485	0
1409	Rice	JOR	Two degree	p50	5.14172	0
1410	Rice	JOR	Two degree	p80	12.706	0
1411	Rice	JPN	One degree	p20	-0.133709	-0.042148
1412	Rice	JPN	One degree	p50	6.69977	6.75189
1413	Rice	JPN	One degree	p80	10.9532	10.9719
1414	Rice	JPN	Two degree	p20	-2.05966	-2.00688
1415	Rice	JPN	Two degree	p50	8.14595	8.23916
1416	Rice	JPN	Two degree	p80	13.3365	13.3428
1417	Rice	KAZ	One degree	p20	-4.41452	-4.41592
1418	Rice	KAZ	One degree	p50	-0.207081	-0.210916
1419	Rice	KAZ	One degree	p80	2.41045	2.40266
1420	Rice	KAZ	Two degree	p20	-13.1926	-13.2102
1421	Rice	KAZ	Two degree	p50	-7.83788	-7.85871
1422	Rice	KAZ	Two degree	p80	5.52079	5.50634
1423	Rice	KEN	One degree	p20	0.0687509	0.280763
1424	Rice	KEN	One degree	p50	3.92517	3.77003
1425	Rice	KEN	One degree	p80	10.2553	10.371
1426	Rice	KEN	Two degree	p20	-0.631064	-0.662157
1427	Rice	KEN	Two degree	p50	4.84486	4.62068
1428	Rice	KEN	Two degree	p80	12.4387	12.1308
1429	Rice	KGZ	One degree	p20	-4.06834	-4.47108
1430	Rice	KGZ	One degree	p50	0.0645707	-0.683603
1431	Rice	KGZ	One degree	p80	4.54011	3.98547
1432	Rice	KGZ	Two degree	p20	-2.63337	-3.15629
1433	Rice	KGZ	Two degree	p50	2.96412	2.13732
1434	Rice	KGZ	Two degree	p80	11.4768	10.6799
1435	Rice	KHM	One degree	p20	2.33342	2.33719
1436	Rice	KHM	One degree	p50	8.06423	8.06613
1437	Rice	KHM	One degree	p80	17.4718	17.4761
1438	Rice	KHM	Two degree	p20	1.86299	1.8671
1439	Rice	KHM	Two degree	p50	14.8459	14.8524
1440	Rice	KHM	Two degree	p80	25.5739	25.5821
1441	Rice	KOR	One degree	p20	-4.5286	-4.53234
1442	Rice	KOR	One degree	p50	2.22594	2.21534
1443	Rice	KOR	One degree	p80	6.9865	6.97297
1444	Rice	KOR	Two degree	p20	-1.33835	-1.32436
1445	Rice	KOR	Two degree	p50	5.60123	5.60599
1446	Rice	KOR	Two degree	p80	12.1271	12.1257
1447	Rice	KWT	One degree	p20	-2.33632	0
1448	Rice	KWT	One degree	p50	3.24551	0
1449	Rice	KWT	One degree	p80	7.15978	0
1450	Rice	KWT	Two degree	p20	-2.09499	0
1451	Rice	KWT	Two degree	p50	5.36842	0
1452	Rice	KWT	Two degree	p80	13.5517	0
1453	Rice	LAO	One degree	p20	1.9244	1.9615
1454	Rice	LAO	One degree	p50	6.29691	6.30486
1455	Rice	LAO	One degree	p80	9.90873	9.90311
1456	Rice	LAO	Two degree	p20	4.04777	4.10608
1457	Rice	LAO	Two degree	p50	9.79347	9.82913
1458	Rice	LAO	Two degree	p80	18.6069	18.6479
1459	Rice	LBN	One degree	p20	-1.65486	0
1460	Rice	LBN	One degree	p50	3.52815	0
1461	Rice	LBN	One degree	p80	7.70903	0
1462	Rice	LBN	Two degree	p20	-2.96983	0
1463	Rice	LBN	Two degree	p50	4.74219	0
1464	Rice	LBN	Two degree	p80	12.4655	0
1465	Rice	LBR	One degree	p20	-2.73682	-2.73942
1466	Rice	LBR	One degree	p50	3.40161	3.39804
1467	Rice	LBR	One degree	p80	12.7407	12.7467
1468	Rice	LBR	Two degree	p20	-7.50648	-7.52102
1469	Rice	LBR	Two degree	p50	0.771885	0.755914
1470	Rice	LBR	Two degree	p80	18.9275	18.931
1471	Rice	LBY	One degree	p20	-3.62657	0
1472	Rice	LBY	One degree	p50	0.793003	0
1473	Rice	LBY	One degree	p80	7.47555	0
1474	Rice	LBY	Two degree	p20	-4.736	0
1475	Rice	LBY	Two degree	p50	3.32193	0
1476	Rice	LBY	Two degree	p80	12.1614	0
1477	Rice	LKA	One degree	p20	0.630338	0.632384
1478	Rice	LKA	One degree	p50	3.47834	3.47773
1479	Rice	LKA	One degree	p80	8.23338	8.23242
1480	Rice	LKA	Two degree	p20	0.967689	0.970395
1481	Rice	LKA	Two degree	p50	6.00778	6.00845
1482	Rice	LKA	Two degree	p80	15.1652	15.1664
1483	Rice	LTU	One degree	p20	-4.02865	0
1484	Rice	LTU	One degree	p50	2.38636	0
1485	Rice	LTU	One degree	p80	7.10966	0
1486	Rice	LTU	Two degree	p20	-6.04669	0
1487	Rice	LTU	Two degree	p50	4.10458	0
1488	Rice	LTU	Two degree	p80	12.6297	0
1489	Rice	LUX	One degree	p20	-4.37437	0
1490	Rice	LUX	One degree	p50	1.95692	0
1491	Rice	LUX	One degree	p80	6.55959	0
1492	Rice	LUX	Two degree	p20	-6.49738	0
1493	Rice	LUX	Two degree	p50	3.80687	0
1494	Rice	LUX	Two degree	p80	12.0587	0
1495	Rice	LVA	One degree	p20	-3.51244	0
1496	Rice	LVA	One degree	p50	4.59601	0
1497	Rice	LVA	One degree	p80	10.0443	0
1498	Rice	LVA	Two degree	p20	-4.6958	0
1499	Rice	LVA	Two degree	p50	4.62539	0
1500	Rice	LVA	Two degree	p80	12.9176	0
1501	Rice	MAR	One degree	p20	-2.9322	-2.8705
1502	Rice	MAR	One degree	p50	1.86709	1.89569
1503	Rice	MAR	One degree	p80	6.61957	6.66861
1504	Rice	MAR	Two degree	p20	-6.1428	-6.11002
1505	Rice	MAR	Two degree	p50	2.68227	2.66946
1506	Rice	MAR	Two degree	p80	13.0147	13.0822
1507	Rice	MDA	One degree	p20	-3.9811	0
1508	Rice	MDA	One degree	p50	2.72062	0
1509	Rice	MDA	One degree	p80	7.59116	0
1510	Rice	MDA	Two degree	p20	-5.77104	0
1511	Rice	MDA	Two degree	p50	4.06951	0
1512	Rice	MDA	Two degree	p80	12.6213	0
1513	Rice	MDG	One degree	p20	2.73635	2.73661
1514	Rice	MDG	One degree	p50	4.97055	4.97063
1515	Rice	MDG	One degree	p80	9.77929	9.77941
1516	Rice	MDG	Two degree	p20	4.02442	4.0248
1517	Rice	MDG	Two degree	p50	8.59957	8.59977
1518	Rice	MDG	Two degree	p80	17.8462	17.8464
1519	Rice	MEX	One degree	p20	-3.05851	-1.45429
1520	Rice	MEX	One degree	p50	1.05814	3.38375
1521	Rice	MEX	One degree	p80	7.48293	7.80059
1522	Rice	MEX	Two degree	p20	-4.87517	-3.15374
1523	Rice	MEX	Two degree	p50	3.80313	4.69346
1524	Rice	MEX	Two degree	p80	10.8437	8.64378
1525	Rice	MKD	One degree	p20	-3.08989	-3.06774
1526	Rice	MKD	One degree	p50	1.96466	1.95891
1527	Rice	MKD	One degree	p80	7.37187	7.37101
1528	Rice	MKD	Two degree	p20	-5.83027	-5.82208
1529	Rice	MKD	Two degree	p50	2.37743	2.36545
1530	Rice	MKD	Two degree	p80	10.9294	10.9214
1531	Rice	MLI	One degree	p20	1.69401	1.69539
1532	Rice	MLI	One degree	p50	10.0133	10.0159
1533	Rice	MLI	One degree	p80	19.8165	19.8209
1534	Rice	MLI	Two degree	p20	-9.25699	-9.25877
1535	Rice	MLI	Two degree	p50	6.05044	6.0506
1536	Rice	MLI	Two degree	p80	33.1102	33.1165
1537	Rice	MMR	One degree	p20	1.28711	1.28805
1538	Rice	MMR	One degree	p50	5.53051	5.53061
1539	Rice	MMR	One degree	p80	9.87985	9.87973
1540	Rice	MMR	Two degree	p20	-1.45572	-1.45513
1541	Rice	MMR	Two degree	p50	5.15971	5.15983
1542	Rice	MMR	Two degree	p80	14.2214	14.2217
1543	Rice	MNE	One degree	p20	-3.17285	0
1544	Rice	MNE	One degree	p50	2.69651	0
1545	Rice	MNE	One degree	p80	7.30008	0
1546	Rice	MNE	Two degree	p20	-4.68819	0
1547	Rice	MNE	Two degree	p50	4.58492	0
1548	Rice	MNE	Two degree	p80	13.4275	0
1549	Rice	MNG	One degree	p20	-3.62403	0
1550	Rice	MNG	One degree	p50	1.4225	0
1551	Rice	MNG	One degree	p80	6.98548	0
1552	Rice	MNG	Two degree	p20	-1.95361	0
1553	Rice	MNG	Two degree	p50	3.13375	0
1554	Rice	MNG	Two degree	p80	14.7101	0
1555	Rice	MOZ	One degree	p20	-0.0422634	-0.0410942
1556	Rice	MOZ	One degree	p50	5.612	5.61259
1557	Rice	MOZ	One degree	p80	13.7258	13.7275
1558	Rice	MOZ	Two degree	p20	-1.01943	-1.01827
1559	Rice	MOZ	Two degree	p50	7.63659	7.63767
1560	Rice	MOZ	Two degree	p80	19.0781	19.0805
1561	Rice	MRT	One degree	p20	-3.5362	-3.50097
1562	Rice	MRT	One degree	p50	0.870767	0.86223
1563	Rice	MRT	One degree	p80	7.17137	7.16161
1564	Rice	MRT	Two degree	p20	-13.2209	-13.2268
1565	Rice	MRT	Two degree	p50	-6.61175	-6.65038
1566	Rice	MRT	Two degree	p80	9.7018	9.71144
1567	Rice	MWI	One degree	p20	4.74061	4.74999
1568	Rice	MWI	One degree	p50	9.04705	9.05382
1569	Rice	MWI	One degree	p80	15.7916	15.8004
1570	Rice	MWI	Two degree	p20	6.92536	6.93828
1571	Rice	MWI	Two degree	p50	18.5761	18.5924
1572	Rice	MWI	Two degree	p80	28.8063	28.8249
1573	Rice	MYS	One degree	p20	1.07655	1.10824
1574	Rice	MYS	One degree	p50	5.06219	5.07003
1575	Rice	MYS	One degree	p80	8.98559	8.98735
1576	Rice	MYS	Two degree	p20	0.892719	0.930474
1577	Rice	MYS	Two degree	p50	6.1799	6.18988
1578	Rice	MYS	Two degree	p80	13.7139	13.7226
1579	Rice	NAM	One degree	p20	-4.24421	0
1580	Rice	NAM	One degree	p50	2.01842	0
1581	Rice	NAM	One degree	p80	6.65668	0
1582	Rice	NAM	Two degree	p20	-6.4624	0
1583	Rice	NAM	Two degree	p50	3.89826	0
1584	Rice	NAM	Two degree	p80	12.4128	0
1585	Rice	NER	One degree	p20	-1.9628	-1.96093
1586	Rice	NER	One degree	p50	5.62823	5.63142
1587	Rice	NER	One degree	p80	13.794	13.8007
1588	Rice	NER	Two degree	p20	-7.68509	-7.68701
1589	Rice	NER	Two degree	p50	4.80532	4.80597
1590	Rice	NER	Two degree	p80	15.7334	15.7369
1591	Rice	NGA	One degree	p20	-0.168238	-0.16641
1592	Rice	NGA	One degree	p50	2.67826	2.67811
1593	Rice	NGA	One degree	p80	9.30167	9.30239
1594	Rice	NGA	Two degree	p20	-2.74172	-2.74032
1595	Rice	NGA	Two degree	p50	4.30397	4.30394
1596	Rice	NGA	Two degree	p80	16.8955	16.8976
1597	Rice	NIC	One degree	p20	-0.781897	-0.149873
1598	Rice	NIC	One degree	p50	3.13995	3.77278
1599	Rice	NIC	One degree	p80	9.41747	9.88507
1600	Rice	NIC	Two degree	p20	-2.32513	-1.62417
1601	Rice	NIC	Two degree	p50	4.19136	4.33513
1602	Rice	NIC	Two degree	p80	15.4726	16.3993
1603	Rice	NLD	One degree	p20	-3.49903	0
1604	Rice	NLD	One degree	p50	4.76587	0
1605	Rice	NLD	One degree	p80	10.2807	0
1606	Rice	NLD	Two degree	p20	-4.35069	0
1607	Rice	NLD	Two degree	p50	4.67044	0
1608	Rice	NLD	Two degree	p80	12.763	0
1609	Rice	NOR	One degree	p20	-4.12901	0
1610	Rice	NOR	One degree	p50	2.54917	0
1611	Rice	NOR	One degree	p80	7.55236	0
1612	Rice	NOR	Two degree	p20	-6.33127	0
1613	Rice	NOR	Two degree	p50	3.42466	0
1614	Rice	NOR	Two degree	p80	12.0871	0
1615	Rice	NPL	One degree	p20	-0.118483	-0.113902
1616	Rice	NPL	One degree	p50	3.00001	2.99658
1617	Rice	NPL	One degree	p80	10.2205	10.228
1618	Rice	NPL	Two degree	p20	-3.49621	-3.49842
1619	Rice	NPL	Two degree	p50	4.01065	4.00799
1620	Rice	NPL	Two degree	p80	17.0828	17.1041
1621	Rice	NZL	One degree	p20	-3.62739	0
1622	Rice	NZL	One degree	p50	5.03364	0
1623	Rice	NZL	One degree	p80	10.6414	0
1624	Rice	NZL	Two degree	p20	-4.66614	0
1625	Rice	NZL	Two degree	p50	4.46327	0
1626	Rice	NZL	Two degree	p80	12.487	0
1627	Rice	OMN	One degree	p20	-1.07781	0
1628	Rice	OMN	One degree	p50	3.84445	0
1629	Rice	OMN	One degree	p80	7.92801	0
1630	Rice	OMN	Two degree	p20	-2.83346	0
1631	Rice	OMN	Two degree	p50	4.68709	0
1632	Rice	OMN	Two degree	p80	11.8259	0
1633	Rice	PAK	One degree	p20	-15.3263	-15.3345
1634	Rice	PAK	One degree	p50	-1.04549	-1.04813
1635	Rice	PAK	One degree	p80	8.2497	8.25055
1636	Rice	PAK	Two degree	p20	-26.5795	-26.5951
1637	Rice	PAK	Two degree	p50	-13.9153	-13.9272
1638	Rice	PAK	Two degree	p80	1.26631	1.25889
1639	Rice	PAN	One degree	p20	-0.201518	0.830683
1640	Rice	PAN	One degree	p50	4.71289	6.05819
1641	Rice	PAN	One degree	p80	9.22697	9.79966
1642	Rice	PAN	Two degree	p20	0.364027	2.1503
1643	Rice	PAN	Two degree	p50	8.12671	9.55446
1644	Rice	PAN	Two degree	p80	15.4157	16.6507
1645	Rice	PER	One degree	p20	-0.194291	-0.193979
1646	Rice	PER	One degree	p50	9.78936	9.7902
1647	Rice	PER	One degree	p80	23.6422	23.6439
1648	Rice	PER	Two degree	p20	1.34021	1.34087
1649	Rice	PER	Two degree	p50	24.4785	24.4807
1650	Rice	PER	Two degree	p80	39.3317	39.3346
1651	Rice	PHL	One degree	p20	1.37113	1.37712
1652	Rice	PHL	One degree	p50	5.6318	5.63464
1653	Rice	PHL	One degree	p80	9.2916	9.29339
1654	Rice	PHL	Two degree	p20	2.88975	2.89865
1655	Rice	PHL	Two degree	p50	7.18808	7.19106
1656	Rice	PHL	Two degree	p80	15.9725	15.977
1657	Rice	PNG	One degree	p20	-0.727933	0
1658	Rice	PNG	One degree	p50	1.25298	0
1659	Rice	PNG	One degree	p80	2.72371	0
1660	Rice	PNG	Two degree	p20	-0.321369	0
1661	Rice	PNG	Two degree	p50	2.34601	0
1662	Rice	PNG	Two degree	p80	5.48969	0
1663	Rice	POL	One degree	p20	-3.60409	0
1664	Rice	POL	One degree	p50	2.23198	0
1665	Rice	POL	One degree	p80	6.70692	0
1666	Rice	POL	Two degree	p20	-5.28006	0
1667	Rice	POL	Two degree	p50	4.2236	0
1668	Rice	POL	Two degree	p80	12.1834	0
1669	Rice	PRI	One degree	p20	0	0
1670	Rice	PRI	One degree	p50	0	0
1671	Rice	PRI	One degree	p80	0	0
1672	Rice	PRI	Two degree	p20	0	0
1673	Rice	PRI	Two degree	p50	0	0
1674	Rice	PRI	Two degree	p80	0	0
1675	Rice	PRK	One degree	p20	-4.7189	-4.71934
1676	Rice	PRK	One degree	p50	1.2555	1.25509
1677	Rice	PRK	One degree	p80	7.82494	7.8251
1678	Rice	PRK	Two degree	p20	-2.5168	-2.5171
1679	Rice	PRK	Two degree	p50	4.27898	4.27852
1680	Rice	PRK	Two degree	p80	17.2183	17.2188
1681	Rice	PRT	One degree	p20	-1.05651	-0.504517
1682	Rice	PRT	One degree	p50	3.44601	3.99051
1683	Rice	PRT	One degree	p80	7.4203	7.8663
1684	Rice	PRT	Two degree	p20	-1.13698	-0.278826
1685	Rice	PRT	Two degree	p50	5.92898	6.56028
1686	Rice	PRT	Two degree	p80	12.5845	13.2731
1687	Rice	PRY	One degree	p20	-2.35483	-2.35499
1688	Rice	PRY	One degree	p50	4.3036	4.30356
1689	Rice	PRY	One degree	p80	10.5397	10.5398
1690	Rice	PRY	Two degree	p20	-3.81337	-3.81367
1691	Rice	PRY	Two degree	p50	3.47966	3.47939
1692	Rice	PRY	Two degree	p80	14.8738	14.8736
1693	Rice	PSE	One degree	p20	-2.66254	0
1694	Rice	PSE	One degree	p50	2.97674	0
1695	Rice	PSE	One degree	p80	6.76924	0
1696	Rice	PSE	Two degree	p20	-2.28032	0
1697	Rice	PSE	Two degree	p50	5.76488	0
1698	Rice	PSE	Two degree	p80	13.5416	0
1699	Rice	QAT	One degree	p20	-8.69106	0
1700	Rice	QAT	One degree	p50	1.40306	0
1701	Rice	QAT	One degree	p80	8.41279	0
1702	Rice	QAT	Two degree	p20	-15.6101	0
1703	Rice	QAT	Two degree	p50	-5.36471	0
1704	Rice	QAT	Two degree	p80	6.43013	0
1705	Rice	ROU	One degree	p20	-1.42527	0
1706	Rice	ROU	One degree	p50	0.0925111	0
1707	Rice	ROU	One degree	p80	1.02254	0
1708	Rice	ROU	Two degree	p20	-1.74589	0
1709	Rice	ROU	Two degree	p50	0.258428	0
1710	Rice	ROU	Two degree	p80	1.91794	0
1711	Rice	RUS	One degree	p20	-4.01209	-4.00844
1712	Rice	RUS	One degree	p50	0.887853	0.869051
1713	Rice	RUS	One degree	p80	6.9232	6.92157
1714	Rice	RUS	Two degree	p20	-2.51639	-2.46755
1715	Rice	RUS	Two degree	p50	2.17076	2.14763
1716	Rice	RUS	Two degree	p80	14.4629	14.4944
1717	Rice	RWA	One degree	p20	-3.96378	-3.97634
1718	Rice	RWA	One degree	p50	1.87845	1.85314
1719	Rice	RWA	One degree	p80	11.4101	11.4043
1720	Rice	RWA	Two degree	p20	-4.56294	-4.58483
1721	Rice	RWA	Two degree	p50	4.41173	4.38932
1722	Rice	RWA	Two degree	p80	13.5455	13.5181
1723	Rice	SAU	One degree	p20	-3.02937	0
1724	Rice	SAU	One degree	p50	3.40158	0
1725	Rice	SAU	One degree	p80	8.40962	0
1726	Rice	SAU	Two degree	p20	-5.88921	0
1727	Rice	SAU	Two degree	p50	2.40397	0
1728	Rice	SAU	Two degree	p80	10.5671	0
1729	Rice	SDN	One degree	p20	-0.116423	0
1730	Rice	SDN	One degree	p50	0.0968144	0
1731	Rice	SDN	One degree	p80	0.247795	0
1732	Rice	SDN	Two degree	p20	-0.135438	0
1733	Rice	SDN	Two degree	p50	0.132752	0
1734	Rice	SDN	Two degree	p80	0.402494	0
1735	Rice	SEN	One degree	p20	0.26313	0.265723
1736	Rice	SEN	One degree	p50	8.23241	8.23957
1737	Rice	SEN	One degree	p80	19.4016	19.4193
1738	Rice	SEN	Two degree	p20	-8.30545	-8.31285
1739	Rice	SEN	Two degree	p50	1.31905	1.31412
1740	Rice	SEN	Two degree	p80	20.489	20.5019
1741	Rice	SGP	One degree	p20	-3.12175	0
1742	Rice	SGP	One degree	p50	4.89212	0
1743	Rice	SGP	One degree	p80	10.2459	0
1744	Rice	SGP	Two degree	p20	-3.90269	0
1745	Rice	SGP	Two degree	p50	4.81952	0
1746	Rice	SGP	Two degree	p80	12.9014	0
1747	Rice	SLE	One degree	p20	-3.39378	-3.39402
1748	Rice	SLE	One degree	p50	1.22623	1.22593
1749	Rice	SLE	One degree	p80	10.8762	10.8765
1750	Rice	SLE	Two degree	p20	-6.52727	-6.5277
1751	Rice	SLE	Two degree	p50	2.10219	2.10187
1752	Rice	SLE	Two degree	p80	20.535	20.5359
1753	Rice	SLV	One degree	p20	-1.73961	1.68053
1754	Rice	SLV	One degree	p50	2.25861	5.84337
1755	Rice	SLV	One degree	p80	8.23944	9.87215
1756	Rice	SLV	Two degree	p20	-2.9328	1.76273
1757	Rice	SLV	Two degree	p50	5.58394	9.52355
1758	Rice	SLV	Two degree	p80	14.1991	19.5003
1759	Rice	SOM	One degree	p20	1.74324	1.76582
1760	Rice	SOM	One degree	p50	5.32238	5.3354
1761	Rice	SOM	One degree	p80	12.5059	12.5369
1762	Rice	SOM	Two degree	p20	-2.8341	-2.82716
1763	Rice	SOM	Two degree	p50	3.60649	3.60631
1764	Rice	SOM	Two degree	p80	14.1447	14.1631
1765	Rice	SRB	One degree	p20	-4.97579	0
1766	Rice	SRB	One degree	p50	1.82445	0
1767	Rice	SRB	One degree	p80	6.87125	0
1768	Rice	SRB	Two degree	p20	-8.05351	0
1769	Rice	SRB	Two degree	p50	2.31327	0
1770	Rice	SRB	Two degree	p80	11.3051	0
1771	Rice	SUR	One degree	p20	-1.59366	-1.59335
1772	Rice	SUR	One degree	p50	2.46462	2.46387
1773	Rice	SUR	One degree	p80	7.29803	7.29725
1774	Rice	SUR	Two degree	p20	-3.28137	-3.28105
1775	Rice	SUR	Two degree	p50	6.21212	6.21224
1776	Rice	SUR	Two degree	p80	16.0216	16.022
1777	Rice	SVK	One degree	p20	-4.88243	0
1778	Rice	SVK	One degree	p50	2.86799	0
1779	Rice	SVK	One degree	p80	8.12621	0
1780	Rice	SVK	Two degree	p20	-7.4542	0
1781	Rice	SVK	Two degree	p50	4.60249	0
1782	Rice	SVK	Two degree	p80	13.2451	0
1783	Rice	SVN	One degree	p20	-4.3583	0
1784	Rice	SVN	One degree	p50	1.98265	0
1785	Rice	SVN	One degree	p80	6.49932	0
1786	Rice	SVN	Two degree	p20	-6.72341	0
1787	Rice	SVN	Two degree	p50	3.89939	0
1788	Rice	SVN	Two degree	p80	12.6696	0
1789	Rice	SWE	One degree	p20	-3.8037	0
1790	Rice	SWE	One degree	p50	3.90698	0
1791	Rice	SWE	One degree	p80	9.16656	0
1792	Rice	SWE	Two degree	p20	-5.26467	0
1793	Rice	SWE	Two degree	p50	4.25737	0
1794	Rice	SWE	Two degree	p80	12.4833	0
1795	Rice	SWZ	One degree	p20	-0.43644	0
1796	Rice	SWZ	One degree	p50	0.184258	0
1797	Rice	SWZ	One degree	p80	0.646392	0
1798	Rice	SWZ	Two degree	p20	-0.667972	0
1799	Rice	SWZ	Two degree	p50	0.386296	0
1800	Rice	SWZ	Two degree	p80	1.24315	0
1801	Rice	SYR	One degree	p20	-3.9749	0
1802	Rice	SYR	One degree	p50	0.578977	0
1803	Rice	SYR	One degree	p80	5.12366	0
1804	Rice	SYR	Two degree	p20	-7.20156	0
1805	Rice	SYR	Two degree	p50	-0.0571104	0
1806	Rice	SYR	Two degree	p80	6.66954	0
1807	Rice	TCD	One degree	p20	0.632887	0.633385
1808	Rice	TCD	One degree	p50	5.52166	5.52208
1809	Rice	TCD	One degree	p80	11.9352	11.9359
1810	Rice	TCD	Two degree	p20	1.75897	1.75985
1811	Rice	TCD	Two degree	p50	7.64861	7.64899
1812	Rice	TCD	Two degree	p80	17.4806	17.4811
1813	Rice	TGO	One degree	p20	-0.185576	-0.174087
1814	Rice	TGO	One degree	p50	3.28058	3.28117
1815	Rice	TGO	One degree	p80	11.5945	11.6095
1816	Rice	TGO	Two degree	p20	-2.47945	-2.47534
1817	Rice	TGO	Two degree	p50	5.67244	5.67394
1818	Rice	TGO	Two degree	p80	17.9723	17.9891
1819	Rice	THA	One degree	p20	-3.69898	-3.69911
1820	Rice	THA	One degree	p50	5.09412	5.09428
1821	Rice	THA	One degree	p80	10.7625	10.7628
1822	Rice	THA	Two degree	p20	-4.78988	-4.79012
1823	Rice	THA	Two degree	p50	4.39069	4.3906
1824	Rice	THA	Two degree	p80	12.3986	12.3985
1825	Rice	TJK	One degree	p20	-3.44744	-3.41305
1826	Rice	TJK	One degree	p50	1.45883	1.48423
1827	Rice	TJK	One degree	p80	7.27006	7.30045
1828	Rice	TJK	Two degree	p20	-3.90989	-3.82618
1829	Rice	TJK	Two degree	p50	2.90978	3.00035
1830	Rice	TJK	Two degree	p80	14.5012	14.6117
1831	Rice	TKM	One degree	p20	-8.56593	-8.52289
1832	Rice	TKM	One degree	p50	-3.332	-3.3187
1833	Rice	TKM	One degree	p80	2.76047	2.79723
1834	Rice	TKM	Two degree	p20	-19.4717	-19.4574
1835	Rice	TKM	Two degree	p50	-9.68433	-9.54668
1836	Rice	TKM	Two degree	p80	3.73417	4.00266
1837	Rice	TTO	One degree	p20	1.07798	2.64073
1838	Rice	TTO	One degree	p50	6.07874	7.06521
1839	Rice	TTO	One degree	p80	10.7529	11.4735
1840	Rice	TTO	Two degree	p20	1.34598	5.19787
1841	Rice	TTO	Two degree	p50	10.0598	12.2406
1842	Rice	TTO	Two degree	p80	19.2411	20.3408
1843	Rice	TUN	One degree	p20	-5.45736	0
1844	Rice	TUN	One degree	p50	0.658956	0
1845	Rice	TUN	One degree	p80	5.17056	0
1846	Rice	TUN	Two degree	p20	-8.11183	0
1847	Rice	TUN	Two degree	p50	2.8404	0
1848	Rice	TUN	Two degree	p80	10.2705	0
1849	Rice	TUR	One degree	p20	-7.50655	-8.87575
1850	Rice	TUR	One degree	p50	-0.669082	-1.01945
1851	Rice	TUR	One degree	p80	5.07038	4.51933
1852	Rice	TUR	Two degree	p20	-7.94624	-9.22673
1853	Rice	TUR	Two degree	p50	0.506789	-0.225413
1854	Rice	TUR	Two degree	p80	9.58625	9.03343
1855	Rice	TZA	One degree	p20	-0.476616	-0.476576
1856	Rice	TZA	One degree	p50	6.32794	6.32801
1857	Rice	TZA	One degree	p80	14.5421	14.5423
1858	Rice	TZA	Two degree	p20	2.47613	2.47628
1859	Rice	TZA	Two degree	p50	11.4653	11.4654
1860	Rice	TZA	Two degree	p80	23.4868	23.487
1861	Rice	UGA	One degree	p20	-1.64447	-1.64517
1862	Rice	UGA	One degree	p50	4.75611	4.75517
1863	Rice	UGA	One degree	p80	8.32477	8.32049
1864	Rice	UGA	Two degree	p20	-1.01687	-1.01898
1865	Rice	UGA	Two degree	p50	5.34768	5.34353
1866	Rice	UGA	Two degree	p80	12.6971	12.6897
1867	Rice	UKR	One degree	p20	-4.33896	-4.35015
1868	Rice	UKR	One degree	p50	1.62581	1.59741
1869	Rice	UKR	One degree	p80	6.73211	6.70801
1870	Rice	UKR	Two degree	p20	-3.50016	-3.47692
1871	Rice	UKR	Two degree	p50	4.85545	4.86175
1872	Rice	UKR	Two degree	p80	8.81517	8.73706
1873	Rice	URY	One degree	p20	3.21847	3.22153
1874	Rice	URY	One degree	p50	6.33281	6.33375
1875	Rice	URY	One degree	p80	12.5713	12.5736
1876	Rice	URY	Two degree	p20	6.21846	6.2223
1877	Rice	URY	Two degree	p50	11.0157	11.0192
1878	Rice	URY	Two degree	p80	22.5294	22.5337
1879	Rice	USA	One degree	p20	-3.50843	-3.50814
1880	Rice	USA	One degree	p50	0.403038	0.400314
1881	Rice	USA	One degree	p80	7.39194	7.39057
1882	Rice	USA	Two degree	p20	-5.35878	-5.35875
1883	Rice	USA	Two degree	p50	3.55241	3.55215
1884	Rice	USA	Two degree	p80	11.4586	11.458
1885	Rice	UZB	One degree	p20	-6.17369	-6.17537
1886	Rice	UZB	One degree	p50	-2.88528	-2.88964
1887	Rice	UZB	One degree	p80	1.79845	1.79395
1888	Rice	UZB	Two degree	p20	-17.2834	-17.2922
1889	Rice	UZB	Two degree	p50	-10.0517	-10.0624
1890	Rice	UZB	Two degree	p80	0.460967	0.451817
1891	Rice	VEN	One degree	p20	-3.43316	-4.03637
1892	Rice	VEN	One degree	p50	2.31529	2.49729
1893	Rice	VEN	One degree	p80	7.80218	7.52311
1894	Rice	VEN	Two degree	p20	-8.53393	-11.1617
1895	Rice	VEN	Two degree	p50	0.645063	-1.72453
1896	Rice	VEN	Two degree	p80	10.6513	8.9057
1897	Rice	VNM	One degree	p20	-1.44164	-1.44002
1898	Rice	VNM	One degree	p50	5.26569	5.26695
1899	Rice	VNM	One degree	p80	11.6388	11.6419
1900	Rice	VNM	Two degree	p20	-1.30797	-1.30585
1901	Rice	VNM	Two degree	p50	6.61425	6.61622
1902	Rice	VNM	Two degree	p80	16.4881	16.4921
1903	Rice	YEM	One degree	p20	-3.98572	0
1904	Rice	YEM	One degree	p50	2.57277	0
1905	Rice	YEM	One degree	p80	7.26774	0
1906	Rice	YEM	Two degree	p20	-5.89714	0
1907	Rice	YEM	Two degree	p50	3.77042	0
1908	Rice	YEM	Two degree	p80	11.2513	0
1909	Rice	ZAF	One degree	p20	-4.87767	0
1910	Rice	ZAF	One degree	p50	0.878506	0
1911	Rice	ZAF	One degree	p80	5.36976	0
1912	Rice	ZAF	Two degree	p20	-7.37734	0
1913	Rice	ZAF	Two degree	p50	3.41941	0
1914	Rice	ZAF	Two degree	p80	11.5518	0
1915	Rice	ZMB	One degree	p20	0.319399	0.335397
1916	Rice	ZMB	One degree	p50	3.94242	3.94602
1917	Rice	ZMB	One degree	p80	14.4013	14.4298
1918	Rice	ZMB	Two degree	p20	-0.00742485	0.013206
1919	Rice	ZMB	Two degree	p50	9.70736	9.73734
1920	Rice	ZMB	Two degree	p80	20.9346	20.9805
1921	Rice	ZWE	One degree	p20	-1.08697	0
1922	Rice	ZWE	One degree	p50	0.931235	0
1923	Rice	ZWE	One degree	p80	2.42991	0
1924	Rice	ZWE	Two degree	p20	-1.58763	0
1925	Rice	ZWE	Two degree	p50	0.723928	0
1926	Rice	ZWE	Two degree	p80	3.0226	0
1927	Maize	AFG	One degree	p20	-17.4507	-18.5575
1928	Maize	AFG	One degree	p50	-7.39915	-7.57172
1929	Maize	AFG	One degree	p80	-1.27286	-1.5658
1930	Maize	AFG	Two degree	p20	-31.3378	-32.1956
1931	Maize	AFG	Two degree	p50	-16.1196	-16.5312
1932	Maize	AFG	Two degree	p80	-4.4914	-5.4255
1933	Maize	AGO	One degree	p20	-9.24598	-7.67028
1934	Maize	AGO	One degree	p50	-2.32067	-0.147597
1935	Maize	AGO	One degree	p80	1.68891	2.88708
1936	Maize	AGO	Two degree	p20	-17.9315	-15.213
1937	Maize	AGO	Two degree	p50	-3.61684	0.79353
1938	Maize	AGO	Two degree	p80	3.59268	5.88692
1939	Maize	ALB	One degree	p20	-11.0806	-9.30666
1940	Maize	ALB	One degree	p50	-4.46339	-3.11611
1941	Maize	ALB	One degree	p80	0.0458303	0.714822
1942	Maize	ALB	Two degree	p20	-19.7829	-17.4445
1943	Maize	ALB	Two degree	p50	-8.52638	-7.21404
1944	Maize	ALB	Two degree	p80	-0.929486	-1.34139
1945	Maize	ARE	One degree	p20	-10.7398	0
1946	Maize	ARE	One degree	p50	-5.3009	0
1947	Maize	ARE	One degree	p80	-0.0687269	0
1948	Maize	ARE	Two degree	p20	-19.7969	0
1949	Maize	ARE	Two degree	p50	-9.1238	0
1950	Maize	ARE	Two degree	p80	0.346737	0
1951	Maize	ARG	One degree	p20	-7.63049	-7.61525
1952	Maize	ARG	One degree	p50	0.0546695	0.0954284
1953	Maize	ARG	One degree	p80	4.80752	4.85125
1954	Maize	ARG	Two degree	p20	-10.4012	-10.3498
1955	Maize	ARG	Two degree	p50	0.734433	0.797126
1956	Maize	ARG	Two degree	p80	6.72432	6.77123
1957	Maize	ARM	One degree	p20	-11.8474	-3.7644
1958	Maize	ARM	One degree	p50	-4.49175	6.74554
1959	Maize	ARM	One degree	p80	1.96387	16.8008
1960	Maize	ARM	Two degree	p20	-23.482	-17.3403
1961	Maize	ARM	Two degree	p50	-11.2007	-1.1709
1962	Maize	ARM	Two degree	p80	1.44144	13.9894
1963	Maize	AUS	One degree	p20	-12.6811	-12.6715
1964	Maize	AUS	One degree	p50	-5.05241	-3.74873
1965	Maize	AUS	One degree	p80	4.53024	9.10903
1966	Maize	AUS	Two degree	p20	-23.1611	-18.6241
1967	Maize	AUS	Two degree	p50	-7.55925	-0.419481
1968	Maize	AUS	Two degree	p80	5.21405	12.6075
1969	Maize	AUT	One degree	p20	-9.81672	-8.45596
1970	Maize	AUT	One degree	p50	-4.21458	-2.57206
1971	Maize	AUT	One degree	p80	0.781958	2.30602
1972	Maize	AUT	Two degree	p20	-17.3446	-15.0511
1973	Maize	AUT	Two degree	p50	-6.28485	-4.12466
1974	Maize	AUT	Two degree	p80	0.472821	1.81958
1975	Maize	AZE	One degree	p20	-12.7058	-13.5541
1976	Maize	AZE	One degree	p50	-4.2327	-4.16529
1977	Maize	AZE	One degree	p80	1.69241	1.5346
1978	Maize	AZE	Two degree	p20	-27.2865	-31.9829
1979	Maize	AZE	Two degree	p50	-12.0558	-13.1493
1980	Maize	AZE	Two degree	p80	-0.502285	-2.90117
1981	Maize	BDI	One degree	p20	-9.40894	-9.42345
1982	Maize	BDI	One degree	p50	-4.79276	-4.8964
1983	Maize	BDI	One degree	p80	0.342223	0.246934
1984	Maize	BDI	Two degree	p20	-16.6648	-16.7048
1985	Maize	BDI	Two degree	p50	-10.133	-10.267
1986	Maize	BDI	Two degree	p80	0.987933	0.93918
1987	Maize	BEL	One degree	p20	-11.004	-12.398
1988	Maize	BEL	One degree	p50	-6.12377	-5.40871
1989	Maize	BEL	One degree	p80	-0.737141	2.26504
1990	Maize	BEL	Two degree	p20	-17.2569	-16.0547
1991	Maize	BEL	Two degree	p50	-9.93859	-9.08493
1992	Maize	BEL	Two degree	p80	-1.48748	-0.093122
1993	Maize	BEN	One degree	p20	-16.0117	-16.5062
1994	Maize	BEN	One degree	p50	-5.07095	-5.10923
1995	Maize	BEN	One degree	p80	4.75796	5.10895
1996	Maize	BEN	Two degree	p20	-30.7105	-31.7206
1997	Maize	BEN	Two degree	p50	-9.73896	-9.96738
1998	Maize	BEN	Two degree	p80	6.21246	6.55234
1999	Maize	BFA	One degree	p20	-5.71618	-5.68332
[truncated: 899 more rows]

## Sheet: Crop_aggregated_ProductionConsu
	Consumer_Country_Code	Additional Warming	Confidence Interval	Consumption Impact (%)	Production Impact (%)
1	AFG	One degree	p20	-0.116226	0.736811
2	AFG	One degree	p50	8.93547	10.0456
3	AFG	One degree	p80	17.4759	18.6426
4	AFG	Two degree	p20	-2.97406	-1.04491
5	AFG	Two degree	p50	7.43838	8.23369
6	AFG	Two degree	p80	26.4825	28.2827
7	AGO	One degree	p20	-7.42432	-7.54363
8	AGO	One degree	p50	-0.830739	-0.0519806
9	AGO	One degree	p80	3.81859	2.99143
10	AGO	Two degree	p20	-14.0474	-14.9759
11	AGO	Two degree	p50	-0.794907	0.860013
12	AGO	Two degree	p80	7.16199	6.00974
13	ALB	One degree	p20	-5.17465	-5.14858
14	ALB	One degree	p50	0.562139	0.684109
15	ALB	One degree	p80	6.87253	6.71277
16	ALB	Two degree	p20	-9.3958	-9.42342
17	ALB	Two degree	p50	0.900711	0.222851
18	ALB	Two degree	p80	11.8587	12.2464
19	ARE	One degree	p20	-1.5769	0
20	ARE	One degree	p50	4.71508	0
21	ARE	One degree	p80	11.5804	0
22	ARE	Two degree	p20	-3.05437	0
23	ARE	Two degree	p50	8.11683	0
24	ARE	Two degree	p80	20.8683	0
25	ARG	One degree	p20	-4.30211	-4.27713
26	ARG	One degree	p50	2.25488	2.28959
27	ARG	One degree	p80	7.39284	7.4294
28	ARG	Two degree	p20	-5.26633	-5.20811
29	ARG	Two degree	p50	4.54357	4.60102
30	ARG	Two degree	p80	12.2773	12.3264
31	ARM	One degree	p20	-2.67435	-1.21794
32	ARM	One degree	p50	2.22346	4.47624
33	ARM	One degree	p80	8.62679	8.67818
34	ARM	Two degree	p20	-6.83036	-3.68085
35	ARM	Two degree	p50	3.32559	6.60149
36	ARM	Two degree	p80	12.9131	16.6428
37	AUS	One degree	p20	0.965947	1.58803
38	AUS	One degree	p50	8.75035	9.46841
39	AUS	One degree	p80	17.0896	17.9044
40	AUS	Two degree	p20	8.84345	10.6576
41	AUS	Two degree	p50	19.2402	20.9249
42	AUS	Two degree	p80	40.8281	43.0108
43	AUT	One degree	p20	-4.98308	-4.82385
44	AUT	One degree	p50	0.579901	0.94789
45	AUT	One degree	p80	6.64297	6.95318
46	AUT	Two degree	p20	-9.57173	-8.88837
47	AUT	Two degree	p50	1.2438	1.30887
48	AUT	Two degree	p80	11.2988	10.5498
49	AZE	One degree	p20	-1.06422	0.69396
50	AZE	One degree	p50	4.98182	6.11282
51	AZE	One degree	p80	11.1506	11.1899
52	AZE	Two degree	p20	-5.61205	-0.747545
53	AZE	Two degree	p50	8.33119	10.7304
54	AZE	Two degree	p80	20.0811	22.738
55	BDI	One degree	p20	-5.89146	-6.28725
56	BDI	One degree	p50	-1.53911	-2.1137
57	BDI	One degree	p80	4.35531	3.77592
58	BDI	Two degree	p20	-10.1657	-10.7507
59	BDI	Two degree	p50	-3.38905	-4.30486
60	BDI	Two degree	p80	7.30367	6.38312
61	BEL	One degree	p20	-4.1247	-6.1712
62	BEL	One degree	p50	1.39836	0.638724
63	BEL	One degree	p80	8.472	10.9576
64	BEL	Two degree	p20	-5.868	-6.39973
65	BEL	Two degree	p50	3.79682	2.8706
66	BEL	Two degree	p80	15.2219	19.4045
67	BEN	One degree	p20	-13.4151	-14.7752
68	BEN	One degree	p50	-3.48837	-4.1252
69	BEN	One degree	p80	5.65482	5.53127
70	BEN	Two degree	p20	-25.9546	-28.7656
71	BEN	Two degree	p50	-6.69185	-8.05328
72	BEN	Two degree	p80	8.27079	7.69935
73	BFA	One degree	p20	-4.05294	-4.16579
74	BFA	One degree	p50	1.90491	1.76839
75	BFA	One degree	p80	8.04795	7.83259
76	BFA	Two degree	p20	-12.6511	-13.5821
77	BFA	Two degree	p50	-1.32552	-2.08565
78	BFA	Two degree	p80	12.466	12.093
79	BGD	One degree	p20	-0.157935	0.00884029
80	BGD	One degree	p50	4.5061	4.5405
81	BGD	One degree	p80	10.4621	10.436
82	BGD	Two degree	p20	-8.1667	-8.51677
83	BGD	Two degree	p50	2.63268	2.26017
84	BGD	Two degree	p80	12.4503	11.9245
85	BGR	One degree	p20	-7.56317	-7.76839
86	BGR	One degree	p50	-0.830085	-0.711328
87	BGR	One degree	p80	6.49925	6.97657
88	BGR	Two degree	p20	-13.1503	-13.456
89	BGR	Two degree	p50	2.85718	3.6148
90	BGR	Two degree	p80	16.017	17.2769
91	BHR	One degree	p20	-4.52109	0
92	BHR	One degree	p50	2.44018	0
93	BHR	One degree	p80	9.16994	0
94	BHR	Two degree	p20	-5.80557	0
95	BHR	Two degree	p50	5.04691	0
96	BHR	Two degree	p80	18.4555	0
97	BIH	One degree	p20	-11.3097	-14.1179
98	BIH	One degree	p50	-3.92088	-6.97094
99	BIH	One degree	p80	3.40406	0.471907
100	BIH	Two degree	p20	-16.5969	-18.8777
101	BIH	Two degree	p50	-4.35018	-7.89103
102	BIH	Two degree	p80	7.34043	2.34374
103	BLR	One degree	p20	-4.44723	-4.38288
104	BLR	One degree	p50	2.19219	2.38181
105	BLR	One degree	p80	10.1541	10.5198
106	BLR	Two degree	p20	-7.11647	-6.89324
107	BLR	Two degree	p50	4.25815	4.60608
108	BLR	Two degree	p80	16.3679	16.6969
109	BLZ	One degree	p20	-5.91625	-7.75965
110	BLZ	One degree	p50	0.369138	-1.35367
111	BLZ	One degree	p80	4.46744	1.84122
112	BLZ	Two degree	p20	-18.9068	-24.6379
113	BLZ	Two degree	p50	-4.07947	-7.90641
114	BLZ	Two degree	p80	4.99475	0.317937
115	BOL	One degree	p20	-6.39124	-7.61276
116	BOL	One degree	p50	1.07626	0.312171
117	BOL	One degree	p80	8.24141	7.74187
118	BOL	Two degree	p20	-14.2826	-17.1531
119	BOL	Two degree	p50	1.62844	0.086568
120	BOL	Two degree	p80	14.4541	13.4598
121	BRA	One degree	p20	-5.81325	-6.34474
122	BRA	One degree	p50	-0.896461	-1.56211
123	BRA	One degree	p80	3.53346	2.64228
124	BRA	Two degree	p20	-8.84023	-9.69468
125	BRA	Two degree	p50	-0.242043	-1.2238
126	BRA	Two degree	p80	7.71514	6.35122
127	BRN	One degree	p20	-3.14532	1.16771
128	BRN	One degree	p50	3.46913	4.80804
129	BRN	One degree	p80	10.0138	9.70231
130	BRN	Two degree	p20	-4.03473	-0.374687
131	BRN	Two degree	p50	6.70723	7.63479
132	BRN	Two degree	p80	19.9423	18.0591
133	BTN	One degree	p20	-4.81941	-4.84877
134	BTN	One degree	p50	0.806	0.903039
135	BTN	One degree	p80	13.5328	14.7268
136	BTN	Two degree	p20	-9.28432	-9.1364
137	BTN	Two degree	p50	-0.775212	-0.896205
138	BTN	Two degree	p80	17.9475	19.5623
139	BWA	One degree	p20	-3.77361	-18.3796
140	BWA	One degree	p50	2.62355	-1.47257
141	BWA	One degree	p80	8.09444	10.9103
142	BWA	Two degree	p20	-6.58479	-25.5714
143	BWA	Two degree	p50	4.90845	3.10778
144	BWA	Two degree	p80	15.2884	21.3088
145	CAF	One degree	p20	-6.03263	-6.07214
146	CAF	One degree	p50	-1.92799	-2.30587
147	CAF	One degree	p80	4.33104	3.87631
148	CAF	Two degree	p20	-14.4836	-15.4441
149	CAF	Two degree	p50	-5.9833	-7.32732
150	CAF	Two degree	p80	6.24215	5.34501
151	CAN	One degree	p20	-8.24177	-7.40775
152	CAN	One degree	p50	-2.08377	-1.39013
153	CAN	One degree	p80	4.67767	5.37752
154	CAN	Two degree	p20	-18.8792	-17.3145
155	CAN	Two degree	p50	-6.96445	-5.74701
156	CAN	Two degree	p80	3.74659	4.39867
157	CHE	One degree	p20	-1.02476	-0.307402
158	CHE	One degree	p50	4.82557	6.47044
159	CHE	One degree	p80	11.6757	14.3996
160	CHE	Two degree	p20	-1.72324	1.40614
161	CHE	Two degree	p50	9.23729	11.8821
162	CHE	Two degree	p80	22.2807	31.1551
163	CHL	One degree	p20	-2.08448	-0.928071
164	CHL	One degree	p50	3.03704	3.18775
165	CHL	One degree	p80	7.53818	6.90811
166	CHL	Two degree	p20	-4.38836	-2.17724
167	CHL	Two degree	p50	3.83182	4.09739
168	CHL	Two degree	p80	11.5047	10.5564
169	CHN	One degree	p20	-3.84302	-3.77816
170	CHN	One degree	p50	1.87646	1.92571
171	CHN	One degree	p80	6.27686	6.29858
172	CHN	Two degree	p20	-5.14473	-4.99105
173	CHN	Two degree	p50	3.19374	3.29519
174	CHN	Two degree	p80	11.4896	11.5227
175	CIV	One degree	p20	-5.67269	-6.20009
176	CIV	One degree	p50	-0.920124	-1.6028
177	CIV	One degree	p80	6.82597	6.41299
178	CIV	Two degree	p20	-15.1154	-17.7547
179	CIV	Two degree	p50	-1.98859	-3.6799
180	CIV	Two degree	p80	10.9097	10.0841
181	CMR	One degree	p20	-6.15033	-6.80581
182	CMR	One degree	p50	-1.83729	-2.81708
183	CMR	One degree	p80	3.17324	1.78956
184	CMR	Two degree	p20	-13.3619	-15.4978
185	CMR	Two degree	p50	-6.97512	-9.86212
186	CMR	Two degree	p80	3.22595	0.507553
187	COD	One degree	p20	-5.0676	-5.68629
188	COD	One degree	p50	-0.553858	-1.73032
189	COD	One degree	p80	4.17294	2.34279
190	COD	Two degree	p20	-11.0577	-13.1649
191	COD	Two degree	p50	-1.6327	-4.26034
192	COD	Two degree	p80	6.09117	2.2392
193	COG	One degree	p20	-3.85913	0
194	COG	One degree	p50	1.35709	0
195	COG	One degree	p80	7.26452	0
196	COG	Two degree	p20	-6.18504	0
197	COG	Two degree	p50	3.52784	0
198	COG	Two degree	p80	13.0725	0
199	COL	One degree	p20	-5.77795	-3.69178
200	COL	One degree	p50	0.320849	1.16605
201	COL	One degree	p80	5.4281	5.57751
202	COL	Two degree	p20	-10.5942	-7.96938
203	COL	Two degree	p50	-1.29925	-1.59134
204	COL	Two degree	p80	6.50996	4.87022
205	CRI	One degree	p20	-7.18441	0.740905
206	CRI	One degree	p50	-0.392235	8.29723
207	CRI	One degree	p80	6.18324	14.4786
208	CRI	Two degree	p20	-15.2712	3.13131
209	CRI	Two degree	p50	-3.28071	12.7233
210	CRI	Two degree	p80	9.18164	25.1491
211	CUB	One degree	p20	-8.20037	-8.43954
212	CUB	One degree	p50	-0.994612	0.937412
213	CUB	One degree	p80	5.37016	6.94766
214	CUB	Two degree	p20	-17.9819	-23.0804
215	CUB	Two degree	p50	-4.15228	-4.13184
216	CUB	Two degree	p80	7.23071	7.96042
217	CZE	One degree	p20	-2.69963	-2.2968
218	CZE	One degree	p50	2.82517	3.3258
219	CZE	One degree	p80	12.772	14.4728
220	CZE	Two degree	p20	-2.83441	-1.19656
221	CZE	Two degree	p50	6.27022	7.29065
222	CZE	Two degree	p80	25.7609	28.9402
223	DEU	One degree	p20	-1.82503	-0.100335
224	DEU	One degree	p50	3.23293	4.74091
225	DEU	One degree	p80	8.84163	9.75649
226	DEU	Two degree	p20	-5.16412	-3.35482
227	DEU	Two degree	p50	6.82732	9.66939
228	DEU	Two degree	p80	16.6392	17.5113
229	DJI	One degree	p20	0.379086	0
230	DJI	One degree	p50	6.21394	0
231	DJI	One degree	p80	12.5578	0
232	DJI	Two degree	p20	-0.475551	0
233	DJI	Two degree	p50	11.7511	0
234	DJI	Two degree	p80	22.0028	0
235	DNK	One degree	p20	-2.14311	-1.25874
236	DNK	One degree	p50	3.68991	4.56966
237	DNK	One degree	p80	11.785	13.3921
238	DNK	Two degree	p20	-5.12155	-3.85875
239	DNK	Two degree	p50	5.51302	6.25161
240	DNK	Two degree	p80	27.8024	32.6905
241	DOM	One degree	p20	-5.63875	0.76316
242	DOM	One degree	p50	-0.362975	3.3478
243	DOM	One degree	p80	5.39717	7.98425
244	DOM	Two degree	p20	-13.1964	-0.725603
245	DOM	Two degree	p50	-2.92658	4.74903
246	DOM	Two degree	p80	7.56931	11.7169
247	ECU	One degree	p20	-1.9551	-0.512566
248	ECU	One degree	p50	2.81907	3.12902
249	ECU	One degree	p80	12.9778	15.041
250	ECU	Two degree	p20	-3.57152	-1.12571
251	ECU	Two degree	p50	5.14097	6.51285
252	ECU	Two degree	p80	17.0165	19.4934
253	EGY	One degree	p20	-7.11771	-9.09233
254	EGY	One degree	p50	-0.750603	-2.01158
255	EGY	One degree	p80	5.06359	2.94711
256	EGY	Two degree	p20	-15.1496	-19.9738
257	EGY	Two degree	p50	-3.47274	-7.37604
258	EGY	Two degree	p80	6.61605	2.45078
259	ERI	One degree	p20	-0.280704	-1.75232
260	ERI	One degree	p50	9.06134	12.6111
261	ERI	One degree	p80	21.7528	33.6521
262	ERI	Two degree	p20	-2.78629	-4.72239
263	ERI	Two degree	p50	14.7326	18.1902
264	ERI	Two degree	p80	32.5158	45.4881
265	ESP	One degree	p20	-6.83759	-8.42854
266	ESP	One degree	p50	-0.716886	-1.22154
267	ESP	One degree	p80	5.6344	6.15739
268	ESP	Two degree	p20	-11.243	-13.3736
269	ESP	Two degree	p50	-0.868765	-2.13157
270	ESP	Two degree	p80	10.1827	9.50773
271	EST	One degree	p20	-3.05062	-0.725914
272	EST	One degree	p50	4.2834	6.73148
273	EST	One degree	p80	13.2507	17.1752
274	EST	Two degree	p20	-7.18976	-4.08484
275	EST	Two degree	p50	9.36729	14.5061
276	EST	Two degree	p80	25.0308	30.6225
277	ETH	One degree	p20	-2.17914	-2.60586
278	ETH	One degree	p50	3.16988	2.72098
279	ETH	One degree	p80	10.1732	9.82756
280	ETH	Two degree	p20	-6.19566	-6.95847
281	ETH	Two degree	p50	4.66715	3.73089
282	ETH	Two degree	p80	14.3581	13.4084
283	FIN	One degree	p20	-6.14328	-7.77804
284	FIN	One degree	p50	4.24332	4.75718
285	FIN	One degree	p80	20.0557	24.8507
286	FIN	Two degree	p20	-10.116	-12.2369
287	FIN	Two degree	p50	7.50963	8.11033
288	FIN	Two degree	p80	33.2956	38.8272
289	FRA	One degree	p20	-5.01797	-5.09271
290	FRA	One degree	p50	-0.276762	-0.479999
291	FRA	One degree	p80	5.70731	5.45745
292	FRA	Two degree	p20	-7.07109	-6.86225
293	FRA	Two degree	p50	1.12141	0.920603
294	FRA	Two degree	p80	10.0868	9.51073
295	GAB	One degree	p20	-6.45286	-6.84662
296	GAB	One degree	p50	-0.890242	-0.996363
297	GAB	One degree	p80	4.82181	1.61748
298	GAB	Two degree	p20	-11.7578	-15.0566
299	GAB	Two degree	p50	-1.98009	-6.94907
300	GAB	Two degree	p80	7.42	-1.29585
301	GBR	One degree	p20	-1.44287	-0.0687736
302	GBR	One degree	p50	4.41524	5.85829
303	GBR	One degree	p80	9.74594	10.6845
304	GBR	Two degree	p20	-4.02008	-2.12882
305	GBR	Two degree	p50	5.80913	7.33586
306	GBR	Two degree	p80	19.5065	21.8873
307	GEO	One degree	p20	-2.6461	-5.73441
308	GEO	One degree	p50	2.91476	1.08755
309	GEO	One degree	p80	9.61425	6.19265
310	GEO	Two degree	p20	-7.93916	-13.1196
311	GEO	Two degree	p50	3.81516	-4.78445
312	GEO	Two degree	p80	14.2923	7.75407
313	GHA	One degree	p20	-9.83859	-10.9701
314	GHA	One degree	p50	-1.20164	-1.88248
315	GHA	One degree	p80	6.50218	6.00852
316	GHA	Two degree	p20	-22.7026	-25.9291
317	GHA	Two degree	p50	-6.81394	-8.89722
318	GHA	Two degree	p80	7.70595	6.52353
319	GIN	One degree	p20	-2.67201	-2.61553
320	GIN	One degree	p50	2.88725	2.90014
321	GIN	One degree	p80	8.73674	8.66142
322	GIN	Two degree	p20	-6.8082	-7.00514
323	GIN	Two degree	p50	2.17509	1.90593
324	GIN	Two degree	p80	14.9611	14.8923
325	GMB	One degree	p20	-3.97808	-5.00797
326	GMB	One degree	p50	3.12188	2.74683
327	GMB	One degree	p80	9.75184	9.25249
328	GMB	Two degree	p20	-7.7819	-11.8772
329	GMB	Two degree	p50	3.62845	0.0666119
330	GMB	Two degree	p80	14.6339	11.8119
331	GNB	One degree	p20	-1.16631	-1.02756
332	GNB	One degree	p50	4.21628	4.32911
333	GNB	One degree	p80	10.6276	10.685
334	GNB	Two degree	p20	-4.30462	-4.29273
335	GNB	Two degree	p50	4.95785	4.86478
336	GNB	Two degree	p80	23.5031	24.0055
337	GNQ	One degree	p20	-6.19699	0
338	GNQ	One degree	p50	-0.701503	0
339	GNQ	One degree	p80	5.27835	0
340	GNQ	Two degree	p20	-10.5098	0
341	GNQ	Two degree	p50	-0.330893	0
342	GNQ	Two degree	p80	9.32322	0
343	GRC	One degree	p20	-4.8819	-4.81074
344	GRC	One degree	p50	-0.133187	-0.398611
345	GRC	One degree	p80	5.00224	4.27563
346	GRC	Two degree	p20	-10.1912	-10.636
347	GRC	Two degree	p50	0.656927	0.11214
348	GRC	Two degree	p80	10.8181	10.0013
349	GTM	One degree	p20	-8.1155	-7.62221
350	GTM	One degree	p50	-2.96971	-3.86777
351	GTM	One degree	p80	1.65413	-1.06183
352	GTM	Two degree	p20	-17.758	-16.3552
353	GTM	Two degree	p50	-8.43809	-10.1456
354	GTM	Two degree	p80	1.51014	-2.43162
355	GUF	One degree	p20	0	0
356	GUF	One degree	p50	0	0
357	GUF	One degree	p80	0	0
358	GUF	Two degree	p20	0	0
359	GUF	Two degree	p50	0	0
360	GUF	Two degree	p80	0	0
361	GUY	One degree	p20	-3.34983	-2.51826
362	GUY	One degree	p50	2.82417	3.44805
363	GUY	One degree	p80	8.37248	8.72546
364	GUY	Two degree	p20	-10.4817	-9.40216
365	GUY	Two degree	p50	3.42043	4.73739
366	GUY	Two degree	p80	16.3978	17.8579
367	HND	One degree	p20	-7.20518	-5.39182
368	HND	One degree	p50	-2.41628	-2.66962
369	HND	One degree	p80	2.51506	-0.0328395
370	HND	Two degree	p20	-17.3861	-15.4165
371	HND	Two degree	p50	-8.56117	-11.4953
372	HND	Two degree	p80	0.946622	-5.43881
373	HRV	One degree	p20	-15.1889	-16.3253
374	HRV	One degree	p50	-7.14203	-8.01952
375	HRV	One degree	p80	-0.787109	-1.68484
376	HRV	Two degree	p20	-21.7254	-23.011
377	HRV	Two degree	p50	-8.51554	-9.65122
378	HRV	Two degree	p80	2.57321	1.33393
379	HTI	One degree	p20	-7.12047	-7.68469
380	HTI	One degree	p50	-0.848408	-1.56142
381	HTI	One degree	p80	4.2753	2.64316
382	HTI	Two degree	p20	-11.8925	-10.9709
383	HTI	Two degree	p50	-3.45289	-4.65246
384	HTI	Two degree	p80	4.85869	1.54769
385	HUN	One degree	p20	-10.5616	-11.3134
386	HUN	One degree	p50	-4.68034	-5.34444
387	HUN	One degree	p80	1.47964	0.82622
388	HUN	Two degree	p20	-21.1455	-22.7534
389	HUN	Two degree	p50	-7.16758	-8.32692
390	HUN	Two degree	p80	4.97497	3.80436
391	IDN	One degree	p20	-3.59075	-3.71828
392	IDN	One degree	p50	1.9495	1.68582
393	IDN	One degree	p80	6.79304	6.34749
394	IDN	Two degree	p20	-4.70388	-5.07875
395	IDN	Two degree	p50	4.73871	4.25305
396	IDN	Two degree	p80	15.089	14.2312
397	IND	One degree	p20	-1.38151	-1.38274
398	IND	One degree	p50	3.03077	3.02688
399	IND	One degree	p80	7.89957	7.89293
400	IND	Two degree	p20	-4.14683	-4.15343
401	IND	Two degree	p50	3.72459	3.71499
402	IND	Two degree	p80	10.9466	10.9266
403	IRL	One degree	p20	-4.22188	2.66595
404	IRL	One degree	p50	0.897454	5.69149
405	IRL	One degree	p80	7.61833	15.8446
406	IRL	Two degree	p20	-9.6307	-0.111502
407	IRL	Two degree	p50	0.82446	10.1765
408	IRL	Two degree	p80	14.5463	28.1883
409	IRN	One degree	p20	-3.51619	-1.69324
410	IRN	One degree	p50	2.77871	4.95414
411	IRN	One degree	p80	8.9173	11.4497
412	IRN	Two degree	p20	-10.2984	-9.31698
413	IRN	Two degree	p50	0.649364	1.99031
414	IRN	Two degree	p80	12.0177	14.6544
415	IRQ	One degree	p20	-1.92979	-1.73299
416	IRQ	One degree	p50	3.87889	3.64866
417	IRQ	One degree	p80	10.5335	10.0897
418	IRQ	Two degree	p20	-3.43006	-4.35761
419	IRQ	Two degree	p50	6.48051	4.88462
420	IRQ	Two degree	p80	17.2351	16.6311
421	ISL	One degree	p20	-4.61437	0
422	ISL	One degree	p50	1.2269	0
423	ISL	One degree	p80	8.6488	0
424	ISL	Two degree	p20	-9.69599	0
425	ISL	Two degree	p50	1.64868	0
426	ISL	Two degree	p80	18.9367	0
427	ISR	One degree	p20	-4.45392	-1.66228
428	ISR	One degree	p50	1.48062	7.09929
429	ISR	One degree	p80	7.79707	15.4785
430	ISR	Two degree	p20	-7.99235	-0.0981881
431	ISR	Two degree	p50	2.70293	13.3753
432	ISR	Two degree	p80	13.6033	25.8705
433	ITA	One degree	p20	-5.02931	-5.44627
434	ITA	One degree	p50	-0.242636	-1.3986
435	ITA	One degree	p80	5.99849	4.81071
436	ITA	Two degree	p20	-9.75141	-11.0661
437	ITA	Two degree	p50	0.734037	-0.959709
438	ITA	Two degree	p80	9.77852	6.65594
439	JAM	One degree	p20	-7.46985	-8.1089
440	JAM	One degree	p50	-0.668062	-3.32156
441	JAM	One degree	p80	6.09562	0.171793
442	JAM	Two degree	p20	-16.3204	-22.4123
443	JAM	Two degree	p50	-4.05979	-5.90758
444	JAM	Two degree	p80	7.84373	-0.0217576
445	JOR	One degree	p20	-4.55795	-3.01366
446	JOR	One degree	p50	1.20086	8.94645
447	JOR	One degree	p80	7.99713	34.4461
448	JOR	Two degree	p20	-9.55839	-4.14082
449	JOR	Two degree	p50	2.17751	15.981
450	JOR	Two degree	p80	12.3629	37.5039
451	JPN	One degree	p20	-6.99109	0.195158
452	JPN	One degree	p50	-0.153214	6.92824
453	JPN	One degree	p80	5.88252	11.6187
454	JPN	Two degree	p20	-15.0181	-1.57457
455	JPN	Two degree	p50	-2.90718	8.93563
456	JPN	Two degree	p80	8.28473	15.5718
457	KAZ	One degree	p20	-3.28884	-4.13157
458	KAZ	One degree	p50	3.98679	4.13296
459	KAZ	One degree	p80	10.9285	10.8974
460	KAZ	Two degree	p20	-11.715	-14.227
461	KAZ	Two degree	p50	5.88545	5.66567
462	KAZ	Two degree	p80	17.8021	18.5843
463	KEN	One degree	p20	-3.59562	-4.21605
464	KEN	One degree	p50	5.62161	6.18535
465	KEN	One degree	p80	18.5715	21.1181
466	KEN	Two degree	p20	-1.8392	-0.975556
467	KEN	Two degree	p50	8.95374	9.66556
468	KEN	Two degree	p80	24.1029	26.4832
469	KGZ	One degree	p20	-2.15127	-0.443085
470	KGZ	One degree	p50	4.0484	5.4263
471	KGZ	One degree	p80	9.64752	10.4135
472	KGZ	Two degree	p20	-3.24177	2.52158
473	KGZ	Two degree	p50	6.96813	9.9565
474	KGZ	Two degree	p80	18.6956	21.5172
475	KHM	One degree	p20	1.60841	1.64196
476	KHM	One degree	p50	7.31397	7.33713
477	KHM	One degree	p80	16.5072	16.546
478	KHM	Two degree	p20	0.0596353	0.0900052
479	KHM	Two degree	p50	13.2077	13.25
480	KHM	Two degree	p80	24.0849	24.1063
481	KOR	One degree	p20	-7.92785	-4.47264
482	KOR	One degree	p50	-1.196	2.22847
483	KOR	One degree	p80	4.91726	7.03336
484	KOR	Two degree	p20	-14.0324	-1.30156
485	KOR	Two degree	p50	-2.89364	5.63985
486	KOR	Two degree	p80	8.28595	12.2377
487	KWT	One degree	p20	-4.82084	-0.0686853
488	KWT	One degree	p50	1.8192	-0.00800013
489	KWT	One degree	p80	8.14587	0.0599562
490	KWT	Two degree	p20	-5.58436	-0.233268
491	KWT	Two degree	p50	4.89267	-0.158488
492	KWT	Two degree	p80	18.3886	-0.072074
493	LAO	One degree	p20	-0.261847	-0.13193
494	LAO	One degree	p50	4.26859	4.32599
495	LAO	One degree	p80	8.02157	8.04249
496	LAO	Two degree	p20	0.0322646	0.282914
497	LAO	Two degree	p50	6.20051	6.33336
498	LAO	Two degree	p80	14.4891	14.5835
499	LBN	One degree	p20	-4.95221	-2.2642
500	LBN	One degree	p50	0.887665	8.13714
501	LBN	One degree	p80	7.41684	17.0297
502	LBN	Two degree	p20	-9.84855	0.234698
503	LBN	Two degree	p50	1.78994	19.6082
504	LBN	Two degree	p80	12.1953	33.6768
505	LBR	One degree	p20	-2.75568	-2.73942
506	LBR	One degree	p50	3.34518	3.39804
507	LBR	One degree	p80	12.0504	12.7467
508	LBR	Two degree	p20	-7.14102	-7.52102
509	LBR	Two degree	p50	1.58217	0.755914
510	LBR	Two degree	p80	18.188	18.931
511	LBY	One degree	p20	-3.37161	-0.100541
512	LBY	One degree	p50	1.90538	4.67471
513	LBY	One degree	p80	8.11529	12.4455
514	LBY	Two degree	p20	-6.8902	1.27055
515	LBY	Two degree	p50	3.80657	11.5371
516	LBY	Two degree	p80	13.5568	23.9475
517	LKA	One degree	p20	-0.162007	0.283228
518	LKA	One degree	p50	3.39145	3.21619
519	LKA	One degree	p80	8.46152	7.92465
520	LKA	Two degree	p20	-0.405189	0.316041
521	LKA	Two degree	p50	5.65137	5.59585
522	LKA	Two degree	p80	15.0266	14.6268
523	LSO	One degree	p20	-7.5189	-7.5189
524	LSO	One degree	p50	-0.0284124	-0.0284124
525	LSO	One degree	p80	7.7147	7.7147
526	LSO	Two degree	p20	-11.8093	-11.8093
527	LSO	Two degree	p50	-1.63873	-1.63873
528	LSO	Two degree	p80	12.1012	12.1012
529	LTU	One degree	p20	-5.22419	-1.75552
530	LTU	One degree	p50	2.27575	6.05148
531	LTU	One degree	p80	7.53719	10.0042
532	LTU	Two degree	p20	-11.1064	-4.87128
533	LTU	Two degree	p50	5.40886	13.9979
534	LTU	Two degree	p80	16.5097	21.958
535	LUX	One degree	p20	-5.35591	-6.89966
536	LUX	One degree	p50	0.149367	0.766555
537	LUX	One degree	p80	6.99452	11.2662
538	LUX	Two degree	p20	-7.8939	-7.16378
539	LUX	Two degree	p50	1.72201	3.88725
540	LUX	Two degree	p80	13.3192	23.405
541	LVA	One degree	p20	-6.85151	-5.83056
542	LVA	One degree	p50	2.65468	6.94143
543	LVA	One degree	p80	8.77703	12.8759
544	LVA	Two degree	p20	-12.6646	-8.07231
545	LVA	Two degree	p50	5.61946	14.6888
546	LVA	Two degree	p80	18.5022	27.2518
547	MAR	One degree	p20	-6.14159	-7.69719
548	MAR	One degree	p50	1.14213	0.922666
549	MAR	One degree	p80	8.03698	8.63866
550	MAR	Two degree	p20	-9.1682	-11.1202
551	MAR	Two degree	p50	1.80368	0.609659
552	MAR	Two degree	p80	11.7337	11.1428
553	MDA	One degree	p20	-11.1091	-11.4507
554	MDA	One degree	p50	-2.85072	-3.05093
555	MDA	One degree	p80	2.35606	2.09751
556	MDA	Two degree	p20	-20.0653	-20.5653
557	MDA	Two degree	p50	-3.14957	-3.38513
558	MDA	Two degree	p80	6.10456	5.78953
559	MDG	One degree	p20	1.99257	2.07196
560	MDG	One degree	p50	4.3621	4.35753
561	MDG	One degree	p80	9.26117	9.21337
562	MDG	Two degree	p20	2.64806	2.70968
563	MDG	Two degree	p50	7.55945	7.50256
564	MDG	Two degree	p80	16.7412	16.6779
565	MEX	One degree	p20	-10.1501	-10.4138
566	MEX	One degree	p50	-4.10296	-4.75648
567	MEX	One degree	p80	1.42257	0.0199162
568	MEX	Two degree	p20	-19.4226	-18.0897
569	MEX	Two degree	p50	-8.75653	-8.86432
570	MEX	Two degree	p80	0.335593	-2.12991
571	MKD	One degree	p20	-6.8586	-5.04035
572	MKD	One degree	p50	0.752037	2.80963
573	MKD	One degree	p80	8.85782	11.6198
574	MKD	Two degree	p20	-10.1564	-5.76716
575	MKD	Two degree	p50	2.67831	6.22619
576	MKD	Two degree	p80	14.1171	17.3812
577	MLI	One degree	p20	-3.79463	-3.85221
578	MLI	One degree	p50	4.11775	4.21804
579	MLI	One degree	p80	11.5967	11.7321
580	MLI	Two degree	p20	-15.6596	-16.4456
581	MLI	Two degree	p50	-2.27292	-2.80038
582	MLI	Two degree	p80	16.945	17.026
583	MMR	One degree	p20	0.812194	0.811317
584	MMR	One degree	p50	5.20499	5.17712
585	MMR	One degree	p80	9.57801	9.52074
586	MMR	Two degree	p20	-2.00165	-2.08144
587	MMR	Two degree	p50	4.83872	4.72923
588	MMR	Two degree	p80	14.1703	13.9718
589	MNE	One degree	p20	-11.9412	-9.56132
590	MNE	One degree	p50	-3.6295	-1.33445
591	MNE	One degree	p80	4.16476	10.0218
592	MNE	Two degree	p20	-18.7875	-14.582
593	MNE	Two degree	p50	-3.83578	-0.77286
594	MNE	Two degree	p80	8.3159	15.8787
595	MNG	One degree	p20	-0.864399	-1.01634
596	MNG	One degree	p50	7.13981	8.8977
597	MNG	One degree	p80	16.1002	18.5098
598	MNG	Two degree	p20	2.35605	4.68866
599	MNG	Two degree	p50	15.6245	19.8514
600	MNG	Two degree	p80	27.9429	33.9174
601	MOZ	One degree	p20	-4.32886	-5.1121
602	MOZ	One degree	p50	3.86943	3.54245
603	MOZ	One degree	p80	13.3576	13.856
604	MOZ	Two degree	p20	-12.9969	-15.586
605	MOZ	Two degree	p50	7.96529	7.42785
606	MOZ	Two degree	p80	21.8382	21.8169
607	MRT	One degree	p20	-3.474	-5.20674
608	MRT	One degree	p50	1.96261	0.689079
609	MRT	One degree	p80	8.66346	7.5412
610	MRT	Two degree	p20	-7.18689	-17.1874
611	MRT	Two degree	p50	1.85645	-8.39359
612	MRT	Two degree	p80	13.1492	7.77966
613	MWI	One degree	p20	-5.64066	-5.89828
614	MWI	One degree	p50	1.89529	1.68971
615	MWI	One degree	p80	10.5484	10.4123
616	MWI	Two degree	p20	-9.95157	-10.408
617	MWI	Two degree	p50	2.03505	1.57236
618	MWI	Two degree	p80	17.1369	16.7627
619	MYS	One degree	p20	-3.74554	0.957489
620	MYS	One degree	p50	2.02121	4.90162
621	MYS	One degree	p80	7.04308	8.82767
622	MYS	Two degree	p20	-5.88524	0.633489
623	MYS	Two degree	p50	3.18651	5.96043
624	MYS	Two degree	p80	12.2522	13.4488
625	NAM	One degree	p20	-5.73473	-8.59214
626	NAM	One degree	p50	2.4763	1.12468
627	NAM	One degree	p80	11.284	11.5294
628	NAM	Two degree	p20	-16.1484	-24.6075
629	NAM	Two degree	p50	-0.73703	-5.82306
630	NAM	Two degree	p80	14.7437	12.7414
631	NER	One degree	p20	-3.6052	-2.99288
632	NER	One degree	p50	3.86437	5.62684
633	NER	One degree	p80	11.8378	15.2705
634	NER	Two degree	p20	-8.99382	-9.4645
635	NER	Two degree	p50	4.09304	4.63811
636	NER	Two degree	p80	16.5862	18.5491
637	NGA	One degree	p20	-5.32275	-7.57503
638	NGA	One degree	p50	1.58888	-0.307325
639	NGA	One degree	p80	7.70135	5.84045
640	NGA	Two degree	p20	-15.3886	-20.5247
641	NGA	Two degree	p50	-1.36105	-5.18178
642	NGA	Two degree	p80	13.5722	11.2634
643	NIC	One degree	p20	-4.54206	-3.76757
644	NIC	One degree	p50	0.0559412	0.289402
645	NIC	One degree	p80	6.17713	6.22304
646	NIC	Two degree	p20	-13.4811	-13.2392
647	NIC	Two degree	p50	-3.60332	-4.04398
648	NIC	Two degree	p80	6.67208	5.91783
649	NLD	One degree	p20	-4.10272	-2.19688
650	NLD	One degree	p50	1.27149	5.24861
651	NLD	One degree	p80	7.2869	12.5857
652	NLD	Two degree	p20	-7.02067	-2.5325
653	NLD	Two degree	p50	3.0944	8.19361
654	NLD	Two degree	p80	13.8814	24.0838
655	NOR	One degree	p20	-6.3284	-13.8337
656	NOR	One degree	p50	2.972	2.70864
657	NOR	One degree	p80	11.9672	16.2593
658	NOR	Two degree	p20	-9.68971	-17.3648
659	NOR	Two degree	p50	3.60228	-1.8237
660	NOR	Two degree	p80	23.9396	31.4213
661	NPL	One degree	p20	-3.06993	-2.94491
662	NPL	One degree	p50	1.08285	1.17034
663	NPL	One degree	p80	7.13237	7.23133
664	NPL	Two degree	p20	-7.02693	-6.79179
665	NPL	Two degree	p50	0.92948	1.05525
666	NPL	Two degree	p80	10.9362	11.1051
667	NZL	One degree	p20	-0.261905	-0.036595
668	NZL	One degree	p50	7.30869	7.60265
669	NZL	One degree	p80	13.3764	11.9642
670	NZL	Two degree	p20	1.89969	-0.0550299
671	NZL	Two degree	p50	15.1318	15.4735
672	NZL	Two degree	p80	30.3835	26.3225
673	OMN	One degree	p20	-2.23102	-2.23926
674	OMN	One degree	p50	3.96786	-0.865039
675	OMN	One degree	p80	10.6969	1.85528
676	OMN	Two degree	p20	-4.06624	-5.93887
677	OMN	Two degree	p50	7.04672	-2.26474
678	OMN	Two degree	p80	19.4867	4.98562
679	PAK	One degree	p20	-24.5562	-24.7621
680	PAK	One degree	p50	-7.89257	-7.99018
681	PAK	One degree	p80	8.30937	8.30465
682	PAK	Two degree	p20	-44.0788	-44.4347
683	PAK	Two degree	p50	-25.1847	-25.4644
684	PAK	Two degree	p80	-0.113366	-0.253928
685	PAN	One degree	p20	-6.2405	-0.717805
686	PAN	One degree	p50	-0.26527	4.48121
687	PAN	One degree	p80	5.34403	8.08383
688	PAN	Two degree	p20	-13.3316	-1.09898
689	PAN	Two degree	p50	-2.35746	6.79601
690	PAN	Two degree	p80	7.96578	13.4692
691	PER	One degree	p20	-2.84261	-0.291507
692	PER	One degree	p50	7.44504	12.4074
693	PER	One degree	p80	18.9014	28.1029
694	PER	Two degree	p20	-4.80083	0.495939
695	PER	Two degree	p50	13.0923	23.2064
696	PER	Two degree	p80	30.8176	47.2745
697	PHL	One degree	p20	-1.22484	-1.05427
698	PHL	One degree	p50	3.05662	3.00705
699	PHL	One degree	p80	6.78504	6.42017
700	PHL	Two degree	p20	-2.99598	-2.62905
701	PHL	Two degree	p50	2.62869	2.37138
702	PHL	Two degree	p80	10.6832	10.0715
703	PNG	One degree	p20	1.68988	0
704	PNG	One degree	p50	9.00079	0
705	PNG	One degree	p80	16.7669	0
706	PNG	Two degree	p20	9.92452	0
707	PNG	Two degree	p50	19.5375	0
708	PNG	Two degree	p80	40.3454	0
709	POL	One degree	p20	-2.24622	-2.11015
710	POL	One degree	p50	4.42354	4.83525
711	POL	One degree	p80	12.4266	13.0151
712	POL	Two degree	p20	-2.70689	-1.9816
713	POL	Two degree	p50	8.35892	9.03883
714	POL	Two degree	p80	33.7046	36.8443
715	PRI	One degree	p20	0	0
716	PRI	One degree	p50	0	0
717	PRI	One degree	p80	0	0
718	PRI	Two degree	p20	0	0
719	PRI	Two degree	p50	0	0
720	PRI	Two degree	p80	0	0
721	PRK	One degree	p20	-4.19162	-4.36615
722	PRK	One degree	p50	1.17468	1.0167
723	PRK	One degree	p80	6.13691	5.9401
724	PRK	Two degree	p20	-4.57688	-4.70099
725	PRK	Two degree	p50	2.96866	2.77028
726	PRK	Two degree	p80	12.1885	11.9882
727	PRT	One degree	p20	-6.41281	-7.52905
728	PRT	One degree	p50	-0.562696	-0.97173
729	PRT	One degree	p80	4.79849	2.61191
730	PRT	Two degree	p20	-10.3095	-11.1746
731	PRT	Two degree	p50	-0.78559	-3.37847
732	PRT	Two degree	p80	9.21856	3.7127
733	PRY	One degree	p20	-9.71301	-9.74262
734	PRY	One degree	p50	-0.618462	-0.616675
735	PRY	One degree	p80	5.10335	5.11182
736	PRY	Two degree	p20	-20.4048	-20.4963
737	PRY	Two degree	p50	-4.4895	-4.52602
738	PRY	Two degree	p80	6.21282	6.19871
739	PSE	One degree	p20	-0.768117	-1.96062
740	PSE	One degree	p50	7.81645	12.776
741	PSE	One degree	p80	16.1533	24.4157
742	PSE	Two degree	p20	2.33053	0.66891
743	PSE	Two degree	p50	15.1477	18.2888
744	PSE	Two degree	p80	24.8419	32.8202
745	QAT	One degree	p20	-4.94999	0
746	QAT	One degree	p50	1.7481	0
747	QAT	One degree	p80	8.3235	0
748	QAT	Two degree	p20	-8.22662	0
749	QAT	Two degree	p50	3.08653	0
750	QAT	Two degree	p80	15.4127	0
751	ROU	One degree	p20	-0.825035	0
752	ROU	One degree	p50	-0.0525483	0
753	ROU	One degree	p80	0.777835	0
754	ROU	Two degree	p20	-1.68831	0
755	ROU	Two degree	p50	0.0466164	0
756	ROU	Two degree	p80	1.67648	0
757	RUS	One degree	p20	-1.2695	-0.289419
758	RUS	One degree	p50	2.61464	3.26897
759	RUS	One degree	p80	10.0215	10.8507
760	RUS	Two degree	p20	-4.12844	-2.55115
761	RUS	Two degree	p50	4.75253	5.93078
762	RUS	Two degree	p80	13.5029	14.2293
763	RWA	One degree	p20	-7.20257	-7.60832
764	RWA	One degree	p50	-3.18058	-3.76131
765	RWA	One degree	p80	2.72741	2.41615
766	RWA	Two degree	p20	-13.6446	-13.8655
767	RWA	Two degree	p50	-7.29122	-8.75265
768	RWA	Two degree	p80	2.78396	2.33974
769	SAU	One degree	p20	-9.07455	-19.167
770	SAU	One degree	p50	-1.34387	-5.99295
771	SAU	One degree	p80	5.07312	2.99339
772	SAU	Two degree	p20	-17.9983	-41.3363
773	SAU	Two degree	p50	-4.7182	-22.7127
774	SAU	Two degree	p80	6.22333	-8.71875
775	SDN	One degree	p20	-0.156108	0
776	SDN	One degree	p50	5.11308	0
777	SDN	One degree	p80	10.8151	0
778	SDN	Two degree	p20	1.13393	0
779	SDN	Two degree	p50	10.0251	0
780	SDN	Two degree	p80	21.156	0
781	SEN	One degree	p20	-3.41362	-3.06806
782	SEN	One degree	p50	3.8169	5.26001
783	SEN	One degree	p80	12.0509	14.9223
784	SEN	Two degree	p20	-11.2313	-15.656
785	SEN	Two degree	p50	-0.046303	-3.42104
786	SEN	Two degree	p80	14.2929	14.8677
787	SGP	One degree	p20	-9.11999	0
788	SGP	One degree	p50	-2.74227	0
789	SGP	One degree	p80	2.97976	0
790	SGP	Two degree	p20	-16.7775	0
791	SGP	Two degree	p50	-5.06333	0
792	SGP	Two degree	p80	5.77825	0
793	SLE	One degree	p20	-3.58266	-3.62624
794	SLE	One degree	p50	1.20554	1.08652
795	SLE	One degree	p80	10.588	10.6423
796	SLE	Two degree	p20	-6.91368	-6.9618
797	SLE	Two degree	p50	2.00943	1.7846
798	SLE	Two degree	p80	19.6132	19.7803
799	SLV	One degree	p20	-9.00568	-9.25661
800	SLV	One degree	p50	-3.82394	-5.25053
801	SLV	One degree	p80	1.66013	-0.74936
802	SLV	Two degree	p20	-22.1838	-25.1905
803	SLV	Two degree	p50	-10.3779	-13.8129
804	SLV	Two degree	p80	-0.797885	-6.75486
805	SOM	One degree	p20	-2.84625	-3.42879
806	SOM	One degree	p50	4.65493	4.83175
807	SOM	One degree	p80	12.688	13.4285
808	SOM	Two degree	p20	-12.5901	-19.7994
809	SOM	Two degree	p50	3.98242	0.533529
810	SOM	Two degree	p80	19.7128	18.904
811	SRB	One degree	p20	-18.705	-18.88
812	SRB	One degree	p50	-8.73352	-8.84504
813	SRB	One degree	p80	-0.592985	-0.677178
814	SRB	Two degree	p20	-28.4905	-28.7194
815	SRB	Two degree	p50	-12.5344	-12.709
816	SRB	Two degree	p80	2.00822	1.88011
817	SUR	One degree	p20	-3.80778	-1.59305
818	SUR	One degree	p50	0.956565	2.46341
819	SUR	One degree	p80	6.35651	7.2959
820	SUR	Two degree	p20	-7.7021	-3.28044
821	SUR	Two degree	p50	2.55825	6.21109
822	SUR	Two degree	p80	13.0453	16.019
823	SVK	One degree	p20	-5.95551	-5.05225
824	SVK	One degree	p50	-1.33619	-1.15417
825	SVK	One degree	p80	4.4704	3.89286
826	SVK	Two degree	p20	-12.5874	-12.2829
827	SVK	Two degree	p50	-0.604224	-0.0705254
828	SVK	Two degree	p80	10.226	8.64646
829	SVN	One degree	p20	-7.0247	-4.96195
830	SVN	One degree	p50	-0.341586	2.16958
831	SVN	One degree	p80	7.64817	12.4584
832	SVN	Two degree	p20	-12.829	-8.98388
833	SVN	Two degree	p50	0.546652	5.31853
834	SVN	Two degree	p80	15.2054	23.8885
835	SWE	One degree	p20	-5.47534	-6.88679
836	SWE	One degree	p50	3.47961	3.5433
837	SWE	One degree	p80	16.7934	19.7648
838	SWE	Two degree	p20	-9.81446	-11.8976
839	SWE	Two degree	p50	5.96663	5.98127
840	SWE	Two degree	p80	43.0455	53.2077
841	SWZ	One degree	p20	-7.72449	-7.81694
842	SWZ	One degree	p50	0.235433	0.219799
843	SWZ	One degree	p80	6.67889	6.67053
844	SWZ	Two degree	p20	-11.5054	-11.5726
845	SWZ	Two degree	p50	-1.25079	-1.35466
846	SWZ	Two degree	p80	8.62198	8.48182
847	SYR	One degree	p20	-3.19445	2.80632
848	SYR	One degree	p50	1.97033	6.89767
849	SYR	One degree	p80	8.41703	13.4241
850	SYR	Two degree	p20	-6.63268	4.29658
851	SYR	Two degree	p50	3.53815	12.9316
852	SYR	Two degree	p80	15.3873	25.9337
853	TCD	One degree	p20	-1.70782	-1.46736
854	TCD	One degree	p50	3.59251	3.87572
855	TCD	One degree	p80	10.0299	10.3215
856	TCD	Two degree	p20	-9.81797	-11.1261
857	TCD	Two degree	p50	2.36686	1.75691
858	TCD	Two degree	p80	13.6726	13.4474
859	TGO	One degree	p20	-10.5953	-11.816
860	TGO	One degree	p50	-2.41864	-3.3502
861	TGO	One degree	p80	5.39962	4.60262
862	TGO	Two degree	p20	-26.3219	-29.785
863	TGO	Two degree	p50	-6.66945	-8.73814
864	TGO	Two degree	p80	7.43992	5.70902
865	THA	One degree	p20	-4.90104	-5.07499
866	THA	One degree	p50	4.00564	3.97987
867	THA	One degree	p80	9.69596	9.62836
868	THA	Two degree	p20	-7.51082	-7.7473
869	THA	Two degree	p50	2.6523	2.4135
870	THA	Two degree	p80	11.1123	10.6699
871	TJK	One degree	p20	0.990992	1.42902
872	TJK	One degree	p50	8.4861	9.0083
873	TJK	One degree	p80	17.2137	17.8584
874	TJK	Two degree	p20	2.37055	3.28769
875	TJK	Two degree	p50	14.248	15.1961
876	TJK	Two degree	p80	33.044	34.4284
877	TKM	One degree	p20	0.16831	0.33155
878	TKM	One degree	p50	7.0491	7.26432
879	TKM	One degree	p80	13.2067	13.4034
880	TKM	Two degree	p20	2.31648	2.76698
881	TKM	Two degree	p50	11.9242	12.3203
882	TKM	Two degree	p80	24.545	25.0326
883	TTO	One degree	p20	-8.04119	-2.67511
884	TTO	One degree	p50	-1.47316	1.18473
885	TTO	One degree	p80	4.98591	4.63905
886	TTO	Two degree	p20	-18.0243	-7.77425
887	TTO	Two degree	p50	-5.60034	-1.02063
888	TTO	Two degree	p80	6.85755	5.8826
889	TUN	One degree	p20	-3.99805	-1.29766
890	TUN	One degree	p50	1.83812	4.27705
891	TUN	One degree	p80	8.3817	10.6703
892	TUN	Two degree	p20	-7.24317	0.0294108
893	TUN	Two degree	p50	3.03849	5.90852
894	TUN	Two degree	p80	13.1014	14.9168
895	TUR	One degree	p20	-3.79964	-3.77327
896	TUR	One degree	p50	3.2508	3.63263
897	TUR	One degree	p80	9.99916	10.39
898	TUR	Two degree	p20	-1.0483	0.44516
899	TUR	Two degree	p50	9.79257	11.2382
900	TUR	Two degree	p80	17.9143	19.011
901	TZA	One degree	p20	-3.52133	-4.00834
902	TZA	One degree	p50	2.37971	1.87748
903	TZA	One degree	p80	9.38406	8.87607
904	TZA	Two degree	p20	-4.85674	-5.60919
905	TZA	Two degree	p50	5.83523	4.96283
906	TZA	Two degree	p80	16.2255	15.0727
907	UGA	One degree	p20	-6.88369	-7.90784
908	UGA	One degree	p50	-0.573661	-1.39224
909	UGA	One degree	p80	3.43829	2.24065
910	UGA	Two degree	p20	-9.45735	-10.5634
911	UGA	Two degree	p50	-4.08917	-5.96072
912	UGA	Two degree	p80	4.75337	2.81457
913	UKR	One degree	p20	-5.6736	-5.59799
914	UKR	One degree	p50	0.889976	0.978918
915	UKR	One degree	p80	7.04042	7.11965
916	UKR	Two degree	p20	-10.4937	-10.3197
917	UKR	Two degree	p50	1.2757	1.43855
918	UKR	Two degree	p80	11.9469	12.044
919	URY	One degree	p20	2.59105	2.85404
920	URY	One degree	p50	5.85313	6.05998
921	URY	One degree	p80	11.9229	12.1558
922	URY	Two degree	p20	5.0021	5.4781
923	URY	Two degree	p50	10.2015	10.5504
924	URY	Two degree	p80	21.4502	21.8413
925	USA	One degree	p20	-12.5686	-12.6667
926	USA	One degree	p50	-5.73279	-5.83156
927	USA	One degree	p80	1.04584	0.942253
928	USA	Two degree	p20	-27.0349	-27.2606
929	USA	Two degree	p50	-13.3553	-13.5465
930	USA	Two degree	p80	0.175452	0.0214341
931	UZB	One degree	p20	0.550272	0.569315
932	UZB	One degree	p50	6.9812	7.00447
933	UZB	One degree	p80	14.7786	14.8068
934	UZB	Two degree	p20	1.50819	1.54536
935	UZB	Two degree	p50	11.9071	11.9436
936	UZB	Two degree	p80	25.2965	25.3401
937	VEN	One degree	p20	-7.59599	-8.4746
938	VEN	One degree	p50	-1.79813	-3.50551
939	VEN	One degree	p80	3.5179	0.695428
940	VEN	Two degree	p20	-17.2559	-21.644
941	VEN	Two degree	p50	-6.16641	-10.8976
942	VEN	Two degree	p80	3.02922	-3.12149
943	VNM	One degree	p20	-2.63481	-2.25738
944	VNM	One degree	p50	3.96746	4.2994
945	VNM	One degree	p80	10.1051	10.4088
946	VNM	Two degree	p20	-4.0525	-3.4363
947	VNM	Two degree	p50	4.91421	5.20286
948	VNM	Two degree	p80	14.8434	14.7662
949	YEM	One degree	p20	-0.873451	0.0101405
950	YEM	One degree	p50	5.68823	10.4558
951	YEM	One degree	p80	12.9638	21.3122
952	YEM	Two degree	p20	-0.518325	-11.1195
953	YEM	Two degree	p50	10.712	10.6964
954	YEM	Two degree	p80	23.6561	27.474
955	ZAF	One degree	p20	-7.16939	-7.83354
956	ZAF	One degree	p50	-0.94513	-1.54758
957	ZAF	One degree	p80	4.52286	3.88259
958	ZAF	Two degree	p20	-14.4113	-15.6583
959	ZAF	Two degree	p50	0.525406	-0.270153
960	ZAF	Two degree	p80	10.3365	9.505
961	ZMB	One degree	p20	-4.61228	-4.6116
962	ZMB	One degree	p50	1.27201	1.27182
963	ZMB	One degree	p80	8.35569	8.36402
964	ZMB	Two degree	p20	-8.62704	-8.62178
965	ZMB	Two degree	p50	-0.295088	-0.319037
966	ZMB	Two degree	p80	13.2872	13.2846
967	ZWE	One degree	p20	-7.57936	-10.282
968	ZWE	One degree	p50	1.51578	0.581235
969	ZWE	One degree	p80	9.00136	8.92331
970	ZWE	Two degree	p20	-12.9401	-17.1151
971	ZWE	Two degree	p50	1.83086	-0.65719
972	ZWE	Two degree	p80	16.0339	15.3991

## Sheet: Decomposition
Crop	Consumer_Country_Code	Consumption Impact (%)	Production Impact (%)	Cross border (%)	Import Impact (%)	Import Dependence	RHS
Wheat	KWT	17.5119	-21.63	39.1419	17.528	0.999587	39.1419
Wheat	BGD	3.18309	-26.3108	29.4939	11.2377	0.785487	29.4939
Wheat	OMN	11.3599	-18.1266	29.4865	11.4468	0.997062	29.4865
Wheat	MMR	4.18885	-20.2832	24.4721	19.902	0.608981	24.4721
Wheat	PNG	21.6209	0	21.6209	21.6209	1	21.6209
Wheat	SAU	-2.52349	-24.055	21.5315	10.8767	0.616389	21.5315
Wheat	VNM	16.3099	-1.59574	17.9056	16.3099	1	17.9056
Wheat	IDN	16.9758	0	16.9758	16.9758	1	16.9758
Wheat	KHM	16.6552	0	16.6552	16.6552	1	16.6552
Wheat	THA	12.4843	-3.63325	16.1175	12.4928	0.999472	16.1175
Wheat	MYS	15.4044	0	15.4044	15.4044	1	15.4044
Wheat	BRN	15.0635	0	15.0635	15.0635	1	15.0635
Wheat	SGP	14.3536	0	14.3536	14.3536	1	14.3536
Wheat	MEX	1.17632	-12.9202	14.0965	10.4008	0.604455	14.0965
Wheat	MOZ	13.4325	0	13.4325	13.841	0.97049	13.4325
Wheat	SOM	11.4986	-1.86748	13.366	11.6513	0.988699	13.366
Wheat	NER	8.89406	-4.43903	13.3331	9.30159	0.970341	13.3331
Wheat	BHR	13.1106	0	13.1106	13.1106	1	13.1106
Wheat	SLE	12.9479	0	12.9479	12.9479	1	12.9479
Wheat	DJI	12.9325	0	12.9325	12.9325	1	12.9325
Wheat	GTM	9.80615	-2.24958	12.0557	9.8324	0.997827	12.0557
Wheat	ARE	11.4604	0	11.4604	11.4604	1	11.4604
Wheat	HTI	11.3006	0	11.3006	11.3006	1	11.3006
Wheat	SDN	11.2209	0	11.2209	13.7618	0.815363	11.2209
Wheat	LBR	11.1725	0	11.1725	11.1725	1	11.1725
Wheat	DOM	11.0438	0	11.0438	11.0438	1	11.0438
Wheat	GMB	10.988	0	10.988	10.988	1	10.988
Wheat	HND	10.9847	0	10.9847	11.0326	0.995658	10.9847
Wheat	BLZ	10.9667	0	10.9667	10.9667	1	10.9667
Wheat	TTO	10.931	0	10.931	10.931	1	10.931
Wheat	QAT	10.8786	0	10.8786	10.8798	0.999887	10.8786
Wheat	PAN	10.8699	0	10.8699	10.8699	1	10.8699
Wheat	SLV	10.8503	0	10.8503	10.8503	1	10.8503
Wheat	NIC	10.6655	0	10.6655	10.6655	1	10.6655
Wheat	MDG	10.4341	0	10.4341	11.1266	0.93776	10.4341
Wheat	NGA	10.7364	0.335777	10.4006	11.0061	0.974723	10.4006
Wheat	PHL	10.1986	0	10.1986	10.1986	1	10.1986
Wheat	LAO	12.417	2.29249	10.1245	12.417	1	10.1245
Wheat	ZWE	10.0189	0.0756255	9.94324	10.3888	0.964134	9.94324
Wheat	CRI	9.88641	0	9.88641	9.88641	1	9.88641
Wheat	TGO	9.70976	0	9.70976	9.70976	1	9.70976
Wheat	SWZ	9.62477	0	9.62477	12.6377	0.761589	9.62477
Wheat	COG	9.20132	0	9.20132	9.20132	1	9.20132
Wheat	COD	9.19888	0	9.19888	9.34943	0.983898	9.19888
Wheat	GNB	9.0988	0	9.0988	9.0988	1	9.0988
Wheat	JOR	10.5262	1.55866	8.96757	10.7632	0.97426	8.96757
Wheat	AGO	8.468	0	8.468	8.52709	0.99307	8.468
Wheat	BEN	8.45895	0	8.45895	8.45895	1	8.45895
Wheat	ISL	8.19923	0	8.19923	8.19923	1	8.19923
Wheat	SUR	8.13819	0	8.13819	8.13819	1	8.13819
Wheat	JAM	7.98665	0	7.98665	7.98665	1	7.98665
Wheat	TCD	7.70198	0	7.70198	7.8586	0.980071	7.70198
Wheat	CUB	7.6922	0	7.6922	7.6922	1	7.6922
Wheat	GNQ	7.66915	0	7.66915	7.66915	1	7.66915
Wheat	NOR	5.834	-1.8237	7.6577	10.4606	0.623372	7.6577
Wheat	VEN	7.64797	0	7.64797	7.64886	0.999884	7.64797
Wheat	BFA	7.42699	0	7.42699	7.42699	1	7.42699
Wheat	LKA	7.2752	0	7.2752	7.2752	1	7.2752
Wheat	NAM	7.05019	0	7.05019	9.69214	0.727413	7.05019
Wheat	GAB	6.98135	0	6.98135	6.98135	1	6.98135
Wheat	GHA	6.85575	0	6.85575	6.85575	1	6.85575
Wheat	GIN	6.77967	0	6.77967	6.77967	1	6.77967
Wheat	MRT	6.69689	0	6.69689	6.73651	0.994118	6.69689
Wheat	CMR	6.68977	0	6.68977	6.70402	0.997875	6.68977
Wheat	CIV	6.49832	0	6.49832	6.49832	1	6.49832
Wheat	SEN	6.47994	0	6.47994	6.47994	1	6.47994
Wheat	CAF	6.47916	0	6.47916	6.47916	1	6.47916
Wheat	MLI	6.05217	0	6.05217	6.39896	0.945805	6.05217
Wheat	GUY	5.58979	0	5.58979	5.58979	1	5.58979
Wheat	COL	8.29114	2.90116	5.38998	8.34496	0.990113	5.38998
Wheat	BRA	4.82765	-0.157047	4.98469	9.18568	0.533537	4.98469
Wheat	PRT	7.72343	2.7489	4.97453	7.92203	0.961609	4.97453
Wheat	BDI	9.50082	4.83161	4.66922	11.9258	0.658171	4.66922
Wheat	BOL	8.62298	4.99131	3.63167	11.5655	0.552413	3.63167
Wheat	ZAF	8.22968	5.02159	3.20809	11.2866	0.512065	3.20809
Wheat	EGY	7.09192	3.93462	3.1573	9.19926	0.599718	3.1573
Wheat	MAR	3.47804	0.700841	2.7772	7.23101	0.425287	2.7772
Wheat	TUN	8.13554	5.90852	2.22701	9.02372	0.714888	2.22701
Wheat	ROU	2.15318	0	2.15318	11.2081	0.19211	2.15318
Wheat	LUX	7.58035	5.76297	1.81738	8.16853	0.755492	1.81738
Wheat	ECU	6.74077	5.0854	1.65537	6.75809	0.989645	1.65537
Wheat	NZL	19.0521	17.6439	1.40819	20.5382	0.486539	1.40819
Wheat	MWI	12.7296	11.5889	1.14067	12.7437	0.987763	1.14067
Wheat	ITA	8.36564	7.38705	0.978587	9.02622	0.597003	0.978587
Wheat	ESP	7.50785	6.55266	0.955193	8.47384	0.497191	0.955193
Wheat	DNK	7.30988	6.3747	0.935178	10.5351	0.22478	0.935178
Wheat	SWE	6.83136	5.98127	0.850094	8.9333	0.287969	0.850094
Wheat	BTN	4.37648	3.61984	0.756646	4.66188	0.726115	0.756646
Wheat	BWA	8.18735	7.46938	0.717969	8.18735	1	0.717969
Wheat	CAN	4.45607	3.90504	0.551029	12.0151	0.0679442	0.551029
Wheat	ARM	7.71777	7.18009	0.53768	7.96826	0.682183	0.53768
Wheat	BEL	8.16137	7.6488	0.512569	8.32143	0.76203	0.512569
Wheat	FIN	8.59517	8.11033	0.484836	9.74363	0.296845	0.484836
Wheat	FRA	6.40359	5.97104	0.43255	10.1106	0.104493	0.43255
Wheat	PAK	-30.3231	-30.7409	0.417848	9.76607	0.0103154	0.417848
Wheat	GBR	7.66727	7.33586	0.331411	8.79562	0.227031	0.331411
Wheat	AUT	10.2312	9.92151	0.309721	10.5582	0.486469	0.309721
Wheat	PRY	-6.06344	-6.35207	0.288628	8.91152	0.0189096	0.288628
Wheat	ZMB	6.99129	6.77214	0.219144	9.62127	0.0769163	0.219144
Wheat	GEO	8.41194	8.19655	0.215398	8.42411	0.946558	0.215398
Wheat	SVK	9.7479	9.54023	0.20767	10.0681	0.393405	0.20767
Wheat	BLR	7.78127	7.58351	0.197758	9.48036	0.104256	0.197758
Wheat	IRN	9.07064	8.90468	0.165959	10.2508	0.123284	0.165959
Wheat	HUN	9.55843	9.39701	0.161424	10.238	0.191953	0.161424
Wheat	CZE	9.612	9.4697	0.142302	10.261	0.179826	0.142302
Wheat	RUS	7.87052	7.76707	0.103454	9.53144	0.0586353	0.103454
Wheat	KAZ	7.66408	7.57813	0.0859493	7.97544	0.216327	0.0859493
Wheat	NPL	3.78929	3.70507	0.0842223	9.48241	0.014578	0.0842223
Wheat	IND	4.01753	3.98074	0.0367843	15.7772	0.00311825	0.0367844
Wheat	CHN	14.6067	14.6041	0.0025569	14.7611	0.0162938	0.0025569
Wheat	LSO	9.44076	9.44076	0	0	0	0
Wheat	UKR	10.8233	10.8345	-0.0111983	10.093	0.0151016	-0.0111983
Wheat	UZB	13.8973	13.9102	-0.0129195	10.2971	0.00357574	-0.0129195
Wheat	ARG	11.6842	11.7004	-0.0162159	7.88915	0.00425473	-0.0162159
Wheat	SRB	12.7195	12.7905	-0.0710704	11.2426	0.0459143	-0.0710704
Wheat	TKM	12.8457	12.9259	-0.0802653	9.87809	0.0263352	-0.0802653
Wheat	HRV	9.96849	10.1206	-0.152119	9.58629	0.284697	-0.152119
Wheat	RWA	7.17155	7.44305	-0.271504	7.14674	0.916286	-0.271504
Wheat	TJK	20.7135	21.0403	-0.326795	9.38848	0.0280467	-0.326795
Wheat	AUS	21.897	22.2544	-0.357439	8.41153	0.0258211	-0.357439
Wheat	POL	11.6311	12.0117	-0.380573	9.7612	0.169108	-0.380573
Wheat	IRQ	12.2051	12.6347	-0.42955	11.8346	0.536874	-0.42955
Wheat	ETH	12.5269	13.0097	-0.482779	11.3481	0.290544	-0.482779
Wheat	MDA	14.7731	15.2866	-0.513488	10.1619	0.1002	-0.513488
Wheat	USA	11.5555	12.0924	-0.536932	5.52336	0.0817368	-0.536932
Wheat	LVA	14.0928	14.6888	-0.596028	13.1194	0.37977	-0.596028
Wheat	ALB	9.38178	9.98057	-0.598783	8.91768	0.563354	-0.598783
Wheat	BGR	15.7962	16.4854	-0.689253	9.36785	0.0968382	-0.689253
Wheat	BIH	10.5847	11.2792	-0.694537	10.4129	0.801689	-0.694537
Wheat	NLD	9.2225	10.1098	-0.887287	9.08662	0.867194	-0.887287
Wheat	LTU	14.4635	15.4278	-0.96421	11.387	0.238623	-0.96421
Wheat	CHL	11.6176	12.6055	-0.987808	10.1325	0.399449	-0.987808
Wheat	AFG	10.6478	11.7783	-1.13052	5.16258	0.170883	-1.13052
Wheat	SYR	13.4388	14.6857	-1.24684	10.1373	0.274127	-1.24684
Wheat	IRL	8.91575	10.1765	-1.26079	8.17617	0.630277	-1.26079
Wheat	EST	13.2431	14.5061	-1.26304	10.772	0.338245	-1.26304
Wheat	TUR	17.0211	18.3121	-1.29096	8.85456	0.1365	-1.29096
Wheat	DEU	12.3345	13.8043	-1.46976	8.35206	0.269571	-1.46976
Wheat	URY	7.26295	8.86307	-1.60012	7.26295	1	-1.60012
Wheat	CHE	10.1389	11.8821	-1.74324	9.39616	0.701228	-1.74324
Wheat	KEN	10.9396	12.8052	-1.86562	10.0172	0.669154	-1.86562
Wheat	MKD	14.9773	16.8938	-1.91644	11.9635	0.388709	-1.91644
Wheat	LBY	9.30938	11.5903	-2.28095	9.14637	0.9333	-2.28095
Wheat	PSE	15.5403	18.2888	-2.74849	14.1718	0.667601	-2.74849
Wheat	AZE	10.5496	13.5057	-2.95603	7.86186	0.523766	-2.95603
Wheat	YEM	13.1266	16.1083	-2.98172	12.8599	0.917903	-2.98172
Wheat	TZA	13.3627	16.4301	-3.06737	13.2015	0.950062	-3.06737
Wheat	KGZ	14.1165	17.2066	-3.09006	7.82081	0.329228	-3.09006
Wheat	MNG	16.6267	19.8514	-3.22475	8.29843	0.279126	-3.22475
Wheat	UGA	9.66559	13.7916	-4.12598	9.46555	0.953759	-4.12598
Wheat	SVN	12.3104	16.5218	-4.2114	9.82069	0.628461	-4.2114
Wheat	PRK	17.5012	21.7335	-4.23229	13.7882	0.532676	-4.23229
Wheat	GRC	15.0385	19.4999	-4.46143	9.53081	0.447525	-4.46143
Wheat	ERI	16.1224	24.1012	-7.97878	11.9269	0.655377	-7.97878
Wheat	LBN	10.7566	19.4654	-8.70882	9.60709	0.883394	-8.70882
Wheat	JPN	13.5544	23.1033	-9.54888	12.8177	0.928378	-9.54888
Wheat	PER	9.5706	22.0432	-12.4726	8.01339	0.889006	-12.4726
Wheat	MNE	12.3307	25.7071	-13.3765	12.2218	0.991928	-13.3765
Wheat	ISR	10.7522	24.2399	-13.4877	9.9333	0.94276	-13.4877
Wheat	KOR	12.4172	29.7136	-17.2964	12.2898	0.992686	-17.2964
Rice	AFG	-3.16849	-3.16245	-0.00604338	-5.61277	0.00246636	-0.00604338
Rice	AGO	5.09765	5.14983	-0.0521791	4.47953	0.077844	-0.0521791
Rice	ALB	1.35746	2.40111	-1.04365	1.35746	1	-1.04365
Rice	ARE	5.27175	0	5.27175	5.27175	1	5.27175
Rice	ARG	8.30838	8.30815	0.00022676	9.29896	0.000228862	0.00022676
Rice	ARM	3.18881	-5.29014	8.47895	3.18881	1	8.47895
Rice	AUS	9.87738	10.101	-0.223584	4.57609	0.0404685	-0.223584
Rice	AUT	4.09641	0	4.09641	4.09641	1	4.09641
Rice	AZE	-0.0550458	-2.14126	2.08621	4.44509	0.316748	2.08621
Rice	BDI	3.9548	3.9515	0.0033018	6.16009	0.00149498	0.0033018
Rice	BEL	6.8316	0	6.8316	6.8316	1	6.8316
Rice	BEN	7.05027	7.09318	-0.0429047	4.57579	0.0170433	-0.0429047
Rice	BFA	17.8766	19.7029	-1.8263	0.32251	0.0942343	-1.8263
Rice	BGD	3.03296	3.03257	0.00039213	6.68976	0.000107222	0.000392132
Rice	BGR	-5.92123	-6.95766	1.03642	3.41164	0.0999513	1.03642
Rice	BHR	5.28835	0	5.28835	5.28835	1	5.28835
Rice	BIH	3.60321	0	3.60321	3.60321	1	3.60321
Rice	BLR	3.98896	0	3.98896	3.98896	1	3.98896
Rice	BLZ	2.59396	2.57921	0.0147503	3.87908	0.0113476	0.0147503
Rice	BOL	6.58827	6.5882	7.33989083308018e-05	7.28065	0.000105999	7.33992e-05
Rice	BRA	8.71416	8.73328	-0.019125	5.79106	0.00650018	-0.019125
Rice	BRN	7.18937	7.63479	-0.445427	6.04369	0.27995	-0.445427
Rice	BTN	3.55262	3.53232	0.0202909	4.98423	0.0139753	0.0202909
Rice	BWA	0.482417	0	0.482417	0.482417	1	0.482417
Rice	CAF	1.67084	1.66283	0.00801132	6.98874	0.00150421	0.00801132
Rice	CAN	3.8843	0	3.8843	3.8843	1	3.8843
Rice	CHE	6.03034	0	6.03034	6.03034	1	6.03034
Rice	CHL	6.13542	6.12527	0.0101454	8.41373	0.00443329	0.0101454
Rice	CHN	7.33461	7.33491	-0.000306843	4.30617	0.00010131	-0.000306842
Rice	CIV	5.07944	5.08064	-0.00119431	3.08436	0.000598269	-0.00119431
Rice	CMR	8.22616	8.23111	-0.00495585	4.03923	0.00118225	-0.00495585
Rice	COD	3.35623	3.35182	0.00441104	4.44184	0.00404674	0.00441104
Rice	COG	2.33448	0	2.33448	5.06305	0.461082	2.33448
Rice	COL	4.51312	4.51432	-0.00119883	3.60387	0.00131675	-0.00119883
Rice	CRI	11.6315	14.1787	-2.54717	3.55987	0.239872	-2.54717
Rice	CUB	0.44499	0.443204	0.0017858	4.83178	0.00040692	0.0017858
Rice	CZE	4.37422	0	4.37422	4.37422	1	4.37422
Rice	DEU	4.28813	0	4.28813	4.28813	1	4.28813
Rice	DJI	4.64292	0	4.64292	4.64292	1	4.64292
Rice	DNK	4.53755	0	4.53755	4.53755	1	4.53755
Rice	DOM	5.40849	5.40919	-0.000700632	3.92851	0.00047318	-0.000700632
Rice	ECU	9.97255	9.97265	-9.53e-05	5.43147	2.09852843136637e-05	-9.52979e-05
Rice	EGY	1.62774	1.62691	0.000837774	4.31948	0.000311143	0.000837775
Rice	ERI	4.07646	0	4.07646	4.07646	1	4.07646
Rice	ESP	0.385489	0.301268	0.084221	4.30994	0.0210097	0.084221
Rice	EST	4.3595	0	4.3595	4.3595	1	4.3595
Rice	ETH	4.24865	4.56443	-0.315786	-9.68104	0.0221675	-0.315786
Rice	FIN	4.19576	0	4.19576	4.19576	1	4.19576
Rice	FRA	2.17798	1.25004	0.927934	3.98484	0.339306	0.927934
Rice	GAB	1.30224	0	1.30224	4.03607	0.322651	1.30224
Rice	GBR	4.36036	0	4.36036	4.36036	1	4.36036
Rice	GEO	1.07386	0	1.07386	1.07386	1	1.07386
Rice	GHA	3.34325	3.33563	0.00761381	4.60238	0.00601052	0.00761381
Rice	GIN	5.78171	5.78546	-0.00375268	1.77441	0.000935584	-0.00375268
Rice	GMB	8.53517	8.67341	-0.138241	-4.4104	0.0105658	-0.138241
Rice	GNB	5.96957	5.96982	-0.000251507	4.34789	0.000155066	-0.000251507
Rice	GNQ	5.04136	0	5.04136	5.04136	1	5.04136
Rice	GRC	-0.064166	-0.225114	0.160948	3.6273	0.0417785	0.160948
Rice	GTM	5.04176	8.51758	-3.47582	3.59221	0.705697	-3.47582
Rice	GUF	0	0	0	0	0	0
Rice	GUY	4.89193	4.89157	0.000363387	6.67207	0.000204093	0.000363388
Rice	HND	4.54751	7.16612	-2.6186	3.55233	0.724614	-2.6186
Rice	HRV	4.18226	0	4.18226	4.18226	1	4.18226
Rice	HTI	3.97682	3.97509	0.00173022	4.57392	0.00288937	0.00173022
Rice	HUN	4.00283	3.93177	0.0710599	4.0594	0.556773	0.0710599
Rice	IDN	7.52928	7.52947	-0.000194064	5.7445	0.000108721	-0.000194063
Rice	IND	4.99267	4.99267	-2.44e-06	4.32246	3.64690589733395e-06	-2.44419e-06
Rice	IRL	4.10974	0	4.10974	4.10974	1	4.10974
Rice	IRN	-15.0965	-15.118	0.0214961	4.66811	0.00108642	0.0214961
Rice	IRQ	-44.1177	-48.1279	4.01024	-12.063	0.111195	4.01024
Rice	ISL	4.34893	0	4.34893	4.34893	1	4.34893
Rice	ISR	5.29788	0	5.29788	5.29788	1	5.29788
Rice	ITA	3.56577	3.59516	-0.0293821	2.41332	0.0248614	-0.0293821
Rice	JAM	4.4751	0	4.4751	4.50259	0.993895	4.4751
Rice	JOR	5.14172	0	5.14172	5.14172	1	5.14172
Rice	JPN	8.14595	8.23916	-0.0932098	4.92766	0.0281473	-0.0932098
Rice	KAZ	-7.83788	-7.85871	0.0208248	3.91036	0.00176945	0.0208248
Rice	KEN	4.84486	4.62068	0.224187	6.43814	0.123352	0.224187
Rice	KGZ	2.96412	2.13732	0.826798	6.91347	0.17311	0.826798
Rice	KHM	14.8459	14.8524	-0.00658209	4.5145	0.000636693	-0.00658209
Rice	KOR	5.60123	5.60599	-0.00475674	4.45739	0.00414132	-0.00475675
Rice	KWT	5.36842	0	5.36842	5.36842	1	5.36842
Rice	LAO	9.79347	9.82913	-0.0356549	4.38927	0.00655437	-0.0356548
Rice	LBN	4.74219	0	4.74219	4.74219	1	4.74219
Rice	LBR	0.771885	0.755914	0.0159709	7.91931	0.00222952	0.0159709
Rice	LBY	3.32193	0	3.32193	3.32193	1	3.32193
Rice	LKA	6.00778	6.00845	-0.0006717	4.65768	0.000497273	-0.0006717
Rice	LTU	4.10458	0	4.10458	4.10458	1	4.10458
Rice	LUX	3.80687	0	3.80687	3.80687	1	3.80687
Rice	LVA	4.62539	0	4.62539	4.62539	1	4.62539
Rice	MAR	2.68227	2.66946	0.0128056	3.01944	0.0365899	0.0128056
Rice	MDA	4.06951	0	4.06951	4.06951	1	4.06951
Rice	MDG	8.59957	8.59977	-0.000200613	4.91317	5.44167375892212e-05	-0.000200613
Rice	MEX	3.80313	4.69346	-0.89033	3.55362	0.781101	-0.89033
Rice	MKD	2.37743	2.36545	0.0119823	3.22808	0.0138904	0.0119823
Rice	MLI	6.05044	6.0506	-0.000163153	5.58159	0.000347863	-0.000163153
Rice	MMR	5.15971	5.15983	-0.00011865	4.54653	0.000193462	-0.00011865
Rice	MNE	4.58492	0	4.58492	4.58492	1	4.58492
Rice	MNG	3.13375	0	3.13375	3.13375	1	3.13375
Rice	MOZ	7.63659	7.63767	-0.00107763	4.68377	0.000364817	-0.00107763
Rice	MRT	-6.61175	-6.65038	0.0386241	-2.04176	0.00838084	0.0386241
Rice	MWI	18.5761	18.5924	-0.0162689	4.98588	0.00119567	-0.0162689
Rice	MYS	6.1799	6.18988	-0.0099875	5.25543	0.010688	-0.0099875
Rice	NAM	3.89826	0	3.89826	3.89826	1	3.89826
Rice	NER	4.80532	4.80597	-0.000652383	4.11429	0.000943185	-0.000652383
Rice	NGA	4.30397	4.30394	2.38940367403018e-05	4.35021	0.000516413	2.3894e-05
Rice	NIC	4.19136	4.33513	-0.143772	3.57345	0.188754	-0.143772
Rice	NLD	4.67044	0	4.67044	4.67044	1	4.67044
Rice	NOR	3.42466	0	3.42466	3.42466	1	3.42466
Rice	NPL	4.01065	4.00799	0.00265777	4.66631	0.00403722	0.00265777
Rice	NZL	4.46327	0	4.46327	4.46327	1	4.46327
Rice	OMN	4.68709	0	4.68709	4.68709	1	4.68709
Rice	PAK	-13.9153	-13.9272	0.0119587	4.59127	0.00064577	0.0119587
Rice	PAN	8.12671	9.55446	-1.42774	3.55314	0.237905	-1.42774
Rice	PER	24.4785	24.4807	-0.002136	4.32528	0.000105977	-0.00213601
Rice	PHL	7.18808	7.19106	-0.00297829	5.48602	0.00174676	-0.00297829
Rice	PNG	2.34601	0	2.34601	7.11667	0.32965	2.34601
Rice	POL	4.2236	0	4.2236	4.2236	1	4.2236
Rice	PRI	0	0	0	0	0	0
Rice	PRK	4.27898	4.27852	0.000462636	6.69186	0.0001917	0.000462637
Rice	PRT	5.92898	6.56028	-0.631308	1.03097	0.114175	-0.631308
Rice	PRY	3.47966	3.47939	0.000269106	8.07504	5.85567198046116e-05	0.000269106
Rice	PSE	5.76488	0	5.76488	5.76488	1	5.76488
Rice	QAT	-5.36471	0	-5.36471	-5.36471	1	-5.36471
Rice	ROU	0.258428	0	0.258428	1.27631	0.20248	0.258428
Rice	RUS	2.17076	2.14763	0.0231264	3.9184	0.01306	0.0231264
Rice	RWA	4.41173	4.38932	0.0224145	7.61269	0.00695376	0.0224145
Rice	SAU	2.40397	0	2.40397	2.40397	1	2.40397
Rice	SDN	0.132752	0	0.132752	3.96739	0.0334608	0.132752
Rice	SEN	1.31905	1.31412	0.00492143	4.63873	0.0014803	0.00492143
Rice	SGP	4.81952	0	4.81952	4.81952	1	4.81952
Rice	SLE	2.10219	2.10187	0.00032431	5.00176	0.000111835	0.00032431
Rice	SLV	5.58394	9.52355	-3.93961	3.56108	0.660734	-3.93961
Rice	SOM	3.60649	3.60631	0.000176321	3.63445	0.00626665	0.000176321
Rice	SRB	2.31327	0	2.31327	2.31327	1	2.31327
Rice	SUR	6.21212	6.21224	-0.00012494	5.93843	0.0004563	-0.00012494
Rice	SVK	4.60249	0	4.60249	4.60249	1	4.60249
Rice	SVN	3.89939	0	3.89939	3.89939	1	3.89939
Rice	SWE	4.25737	0	4.25737	4.25737	1	4.25737
Rice	SWZ	0.386296	0	0.386296	3.82071	0.101106	0.386296
Rice	SYR	-0.0571104	0	-0.0571104	-0.0571104	1	-0.0571104
Rice	TCD	7.64861	7.64899	-0.000382156	4.5092	0.000121714	-0.000382156
Rice	TGO	5.67244	5.67394	-0.00149581	5.26825	0.00368711	-0.00149581
Rice	THA	4.39069	4.3906	9.37399686540275e-05	5.51484	8.33810720821093e-05	9.374e-05
Rice	TJK	2.90978	3.00035	-0.0905774	-10.9765	0.0064805	-0.0905774
Rice	TKM	-9.68433	-9.54668	-0.137648	-14.7533	0.026437	-0.137648
Rice	TTO	10.0598	12.2406	-2.18083	4.70468	0.289392	-2.18083
Rice	TUN	2.8404	0	2.8404	2.8404	1	2.8404
Rice	TUR	0.506789	-0.225413	0.732202	2.04135	0.323017	0.732202
Rice	TZA	11.4653	11.4654	-0.000155632	4.4828	2.22884286821824e-05	-0.000155632
Rice	UGA	5.34768	5.34353	0.00415362	10.4524	0.000813013	0.00415361
Rice	UKR	4.85545	4.86175	-0.00629601	4.51351	0.0180798	-0.00629601
Rice	URY	11.0157	11.0192	-0.00346176	8.29512	0.0012708	-0.00346176
Rice	USA	3.55241	3.55215	0.000264291	3.89073	0.00078058	0.000264291
Rice	UZB	-10.0517	-10.0624	0.010755	4.1368	0.000757437	0.010755
Rice	VEN	0.645063	-1.72453	2.36959	4.97773	0.353551	2.36959
Rice	VNM	6.61425	6.61622	-0.00196946	4.85034	0.00111528	-0.00196946
Rice	YEM	3.77042	0	3.77042	3.77042	1	3.77042
Rice	ZAF	3.41941	0	3.41941	3.41941	1	3.41941
Rice	ZMB	9.70736	9.73734	-0.0299821	3.09293	0.00451238	-0.0299821
Rice	ZWE	0.723928	0	0.723928	0.860328	0.841456	0.723928
Maize	IRQ	-19.1877	-39.124	19.9363	-10.7088	0.701607	19.9363
Maize	IRN	-8.65352	-18.337	9.6835	-5.74971	0.769306	9.6835
Maize	SYR	-14.2439	-23.7344	9.49044	-13.6124	0.937606	9.49044
Maize	MRT	-13.7119	-20.886	7.17415	-8.31193	0.57055	7.17415
Maize	SEN	-11.9602	-18.6515	6.69138	-2.30092	0.409244	6.69138
Maize	TKM	-12.2662	-18.8705	6.60424	-10.4636	0.785577	6.60424
Maize	EGY	-17.676	-23.5811	5.90508	-11.6654	0.495569	5.90508
Maize	LUX	-10.1643	-15.9841	5.81974	-9.88048	0.953496	5.81974
Maize	ESP	-12.3132	-17.6503	5.33708	-8.76343	0.600559	5.33708
Maize	COL	-5.98722	-10.0527	4.06551	-4.48154	0.729738	4.06551
Maize	BGD	-10.5614	-13.4972	2.9358	-7.16266	0.463461	2.9358
Maize	MYS	-3.51442	-6.10575	2.59132	-3.47841	0.986292	2.59132
Maize	YEM	-2.015	-4.49886	2.48386	-1.5618	0.845694	2.48386
Maize	VEN	-12.6866	-14.3102	1.62356	-10.9051	0.476797	1.62356
Maize	RWA	-9.66166	-10.8993	1.23761	-5.93133	0.249119	1.23761
Maize	AZE	-12.0558	-13.1493	1.09354	-10.9396	0.494863	1.09354
Maize	GMB	-11.7369	-12.7159	0.978937	-8.57554	0.23644	0.978937
Maize	CIV	-18.8986	-19.843	0.944323	-6.97945	0.073411	0.944323
Maize	GRC	-12.3025	-13.1411	0.838635	-10.0427	0.270665	0.838635
Maize	BGR	-12.2793	-13.0328	0.753521	-8.95171	0.184636	0.753521
Maize	THA	-16.0279	-16.7071	0.679209	-10.2886	0.10582	0.679209
Maize	GNB	-12.9476	-13.5575	0.609892	-10.1206	0.177459	0.609892
Maize	NAM	-6.66245	-7.24291	0.580459	-3.36003	0.149492	0.580459
Maize	HUN	-14.8664	-15.4284	0.561981	-7.78992	0.0735727	0.561981
Maize	TJK	-14.1213	-14.5949	0.473586	-12.1377	0.192734	0.473586
Maize	AFG	-16.1196	-16.5312	0.411531	-14.8192	0.240379	0.411531
Maize	CHL	-5.37113	-5.77583	0.404703	-4.72675	0.385768	0.404703
Maize	UZB	-16.7768	-17.0695	0.292692	-9.65111	0.0394548	0.292692
Maize	BEN	-9.73896	-9.96738	0.228417	-6.95667	0.075868	0.228417
Maize	HRV	-13.6275	-13.8044	0.176898	-10.845	0.0597753	0.176898
Maize	IDN	-7.25297	-7.42432	0.17135	-5.65825	0.0970239	0.17135
Maize	TUR	-12.4758	-12.6198	0.143952	-11.9356	0.210415	0.143952
Maize	FRA	-10.5563	-10.6926	0.136284	-9.71975	0.140086	0.136284
Maize	BDI	-10.133	-10.267	0.133955	-8.48135	0.0750197	0.133955
Maize	BOL	-3.68033	-3.77506	0.0947274	-1.57058	0.0429705	0.0947274
Maize	CMR	-11.4068	-11.4978	0.0909911	-8.48063	0.0301579	0.0909911
Maize	PAK	-16.6797	-16.7472	0.0675367	-14.0571	0.0251054	0.0675367
Maize	SRB	-17.3374	-17.3892	0.0518061	-12.8951	0.0115277	0.0518061
Maize	TGO	-11.1732	-11.2201	0.0468503	-9.21106	0.0233203	0.0468503
Maize	USA	-17.1219	-17.1678	0.0459482	-9.56812	0.00604605	0.0459482
Maize	NPL	-7.23789	-7.27382	0.0359346	-6.79075	0.0743884	0.0359346
Maize	GHA	-12.0279	-12.0617	0.033726	-11.5848	0.0707296	0.033726
Maize	GIN	-8.59722	-8.6201	0.0228758	-7.59248	0.0222609	0.0228758
Maize	NGA	-10.66	-10.6798	0.0197879	-9.20018	0.013374	0.0197879
Maize	MWI	1.03983	1.02748	0.0123545	3.31843	0.00539277	0.0123545
Maize	PRY	-5.41326	-5.42183	0.00856917	-4.35169	0.00800753	0.00856917
Maize	MLI	-11.1191	-11.1268	0.00774957	-8.59128	0.00305638	0.00774957
Maize	GUF	0	0	0	0	0	0
Maize	LSO	-3.26363	-3.26363	0	0	0	0
Maize	PRI	0	0	0	0	0	0
Maize	BTN	-6.6471	-6.64585	-0.00125347	-6.65515	0.134773	-0.00125346
Maize	ZMB	-0.766727	-0.76372	-0.00300686	-1.55016	0.00382336	-0.00300686
Maize	ETH	-1.27206	-1.26869	-0.00336051	-5.57217	0.000780882	-0.00336051
Maize	IND	-6.65355	-6.64656	-0.0069891	-9.90504	0.00214489	-0.0069891
Maize	BRA	-4.21262	-4.19523	-0.0173818	-6.01267	0.00956396	-0.0173818
Maize	UGA	-7.16606	-7.148	-0.0180637	-13.9759	0.00264557	-0.0180637
Maize	BFA	-7.21697	-7.19849	-0.0184862	-10.7823	0.0051582	-0.0184862
Maize	TZA	1.23917	1.2588	-0.0196362	-2.37576	0.00540264	-0.0196362
Maize	MDA	-10.845	-10.7932	-0.0517814	-12.7594	0.0263368	-0.0517814
Maize	KHM	-10.5883	-10.5275	-0.0607971	-12.5854	0.0295434	-0.0607971
Maize	ARG	0.734433	0.797126	-0.0626933	-5.79344	0.00951259	-0.0626933
Maize	ZWE	-0.732584	-0.667835	-0.0647491	-0.992446	0.199467	-0.0647491
Maize	SWZ	-1.43758	-1.36209	-0.0754886	-5.31588	0.0190927	-0.0754886
Maize	SOM	0.269769	0.355384	-0.0856149	-0.073777	0.199494	-0.0856149
Maize	MDG	-4.87046	-4.77154	-0.0989164	-9.65376	0.0202605	-0.0989164
Maize	UKR	-10.731	-10.632	-0.0989394	-13.3782	0.0360286	-0.0989394
Maize	CHN	-8.08225	-7.94149	-0.140754	-14.4708	0.0215574	-0.140754
Maize	MMR	-2.49483	-2.34958	-0.145243	-13.4221	0.0131175	-0.145243
Maize	ZAF	-0.941177	-0.77595	-0.165227	-6.61254	0.0283088	-0.165227
Maize	ERI	7.92287	8.09617	-0.1733	-7.56803	0.0110635	-0.1733
Maize	CAF	-9.85804	-9.61993	-0.238108	-12.4741	0.083424	-0.238108
Maize	BLZ	-11.8686	-11.6301	-0.238571	-13.2407	0.148122	-0.238571
Maize	LAO	-7.1479	-6.85569	-0.292206	-16.167	0.0313819	-0.292206
Maize	KAZ	-9.86595	-9.5379	-0.328049	-11.1208	0.207245	-0.328049
Maize	PHL	-9.70042	-9.34454	-0.355884	-12.9488	0.0987389	-0.355884
Maize	COD	-6.86911	-6.51015	-0.358967	-8.86824	0.152228	-0.358967
Maize	PRK	-1.40156	-1.04129	-0.360267	-8.06429	0.0512982	-0.360267
Maize	TCD	-3.63871	-3.21448	-0.424236	-9.63236	0.0661021	-0.424236
Maize	SLV	-15.4736	-14.9292	-0.544436	-16.2594	0.409281	-0.544436
Maize	MOZ	6.85511	7.45105	-0.595942	-3.0092	0.056972	-0.595942
Maize	RUS	-9.49121	-8.81114	-0.680074	-10.1983	0.490254	-0.680074
Maize	POL	-7.4372	-6.68224	-0.754961	-9.82874	0.239937	-0.754961
Maize	VNM	-7.69289	-6.87084	-0.822052	-9.01568	0.383269	-0.822052
Maize	BEL	-9.93859	-9.08493	-0.853662	-10.303	0.700817	-0.853662
Maize	BLR	-6.27539	-5.33135	-0.944046	-10.1099	0.197558	-0.944046
Maize	ITA	-8.51996	-7.52263	-0.997329	-10.7355	0.310419	-0.997329
Maize	KEN	8.31714	9.36904	-1.0519	-4.8507	0.0739746	-1.0519
Maize	DEU	-8.7102	-7.60287	-1.10733	-9.79211	0.505804	-1.10733
Maize	ROU	-1.15402	0	-1.15402	-13.3078	0.0867178	-1.15402
Maize	NIC	-13.5614	-12.3644	-1.19694	-16.8415	0.267353	-1.19694
Maize	LKA	-6.57037	-5.30286	-1.26752	-10.959	0.224097	-1.26752
Maize	CAN	-11.8683	-10.5823	-1.286	-16.9131	0.203134	-1.286
Maize	ALB	-8.52638	-7.21404	-1.31235	-10.8256	0.363374	-1.31235
Maize	CZE	-7.56829	-6.24722	-1.32107	-9.16444	0.452852	-1.32107
Maize	BIH	-12.0597	-10.6612	-1.39854	-15.4495	0.29207	-1.39854
Maize	URY	-3.44474	-2.03656	-1.40818	-5.83455	0.37077	-1.40818
Maize	PRT	-8.76821	-7.33711	-1.4311	-9.2698	0.740472	-1.4311
Maize	GEO	-10.5016	-8.99084	-1.5108	-12.0981	0.486215	-1.5108
Maize	SVK	-9.17292	-7.63943	-1.53349	-11.8683	0.362626	-1.53349
Maize	ECU	-0.896439	0.728251	-1.62469	-3.993	0.344123	-1.62469
Maize	MKD	-12.8567	-11.1413	-1.7154	-14.2894	0.54489	-1.7154
Maize	HTI	-9.88282	-8.16361	-1.71921	-13.9284	0.298228	-1.71921
Maize	PNG	-1.81984	0	-1.81984	-4.63739	0.392428	-1.81984
Maize	CUB	-12.259	-10.4173	-1.84174	-12.7806	0.779317	-1.84174
Maize	HND	-14.7923	-12.9367	-1.85565	-16.8469	0.474556	-1.85565
Maize	MNE	-15.9521	-13.8884	-2.06372	-15.9776	0.987803	-2.06372
Maize	CHE	-5.73922	-3.65866	-2.08056	-5.73922	1	-2.08056
Maize	AUT	-6.28485	-4.12466	-2.16019	-10.8993	0.318864	-2.16019
Maize	SLE	-6.67992	-4.44176	-2.23815	-14.5484	0.221455	-2.23815
Maize	GTM	-12.8035	-10.4861	-2.31746	-16.8544	0.363905	-2.31746
Maize	MAR	-3.91906	-1.22722	-2.69184	-4.29112	0.878566	-2.69184
Maize	MEX	-11.3266	-8.45055	-2.87603	-16.9864	0.336937	-2.87603
Maize	GUY	-15.8829	-12.7952	-3.08771	-16.2317	0.898525	-3.08771
Maize	GAB	-10.421	-7.19632	-3.2247	-11.9648	0.676248	-3.2247
Maize	NLD	-9.42968	-6.12081	-3.30888	-9.55425	0.963719	-3.30888
Maize	DOM	-14.662	-11.0091	-3.65283	-14.7619	0.973383	-3.65283
Maize	KGZ	-6.09208	-2.30661	-3.78546	-15.4531	0.287944	-3.78546
Maize	BWA	-0.68862	3.10778	-3.7964	-0.977332	0.929326	-3.7964
Maize	AGO	-3.61684	0.79353	-4.41037	-10.406	0.393799	-4.41037
Maize	SDN	-4.5083	0	-4.5083	-5.86298	0.768942	-4.5083
Maize	KWT	-5.07848	0	-5.07848	-5.31324	0.955817	-5.07848
Maize	OMN	-5.25095	0	-5.25095	-5.57913	0.941177	-5.25095
Maize	TTO	-15.6372	-10.1369	-5.50032	-15.7761	0.975371	-5.50032
Maize	SVN	-7.80566	-1.49676	-6.3089	-12.6255	0.566899	-6.3089
Maize	DJI	-6.38322	0	-6.38322	-6.39037	0.998881	-6.38322
Maize	CRI	-16.7471	-10.1665	-6.58068	-16.9305	0.972898	-6.58068
Maize	BRN	-6.5886	0	-6.5886	-6.5886	1	-6.5886
Maize	BHR	-6.70308	0	-6.70308	-6.70308	1	-6.70308
Maize	AUS	-7.55925	-0.419481	-7.13977	-14.1831	0.518741	-7.13977
Maize	SAU	-7.39527	0	-7.39527	-7.59049	0.974281	-7.39527
Maize	QAT	-7.87224	0	-7.87224	-7.94569	0.990756	-7.87224
Maize	GNQ	-8.11734	0	-8.11734	-8.11734	1	-8.11734
Maize	COG	-8.35785	0	-8.35785	-10.0543	0.831274	-8.35785
Maize	ISR	-8.38499	0	-8.38499	-8.95866	0.935965	-8.38499
Maize	DNK	-8.4527	0	-8.4527	-9.5912	0.881298	-8.4527
Maize	NZL	-1.02585	7.70115	-8.727	-14.2879	0.396879	-8.727
Maize	LBR	-8.81827	0	-8.81827	-8.81827	1	-8.81827
Maize	FIN	-8.97971	0	-8.97971	-8.97971	1	-8.97971
Maize	SGP	-9.09012	0	-9.09012	-9.09012	1	-9.09012
Maize	ARE	-9.1238	0	-9.1238	-9.1238	1	-9.1238
Maize	ISL	-9.32857	0	-9.32857	-9.32857	1	-9.32857
Maize	SWE	-9.69612	0	-9.69612	-9.69612	1	-9.69612
Maize	LTU	-13.3917	-3.68041	-9.7113	-14.8158	0.87211	-9.7113
Maize	PAN	-14.5698	-4.81402	-9.75581	-16.0199	0.870598	-9.75581
Maize	NOR	-9.7888	0	-9.7888	-9.7888	1	-9.7888
Maize	GBR	-10.0249	0	-10.0249	-10.0249	1	-10.0249
Maize	ARM	-11.2007	-1.1709	-10.0298	-12.0523	0.921746	-10.0298
Maize	JAM	-16.728	-6.56028	-10.1678	-16.7958	0.99338	-10.1678
Maize	TUN	-11.1568	0	-11.1568	-11.1568	1	-11.1568
Maize	EST	-11.7701	0	-11.7701	-11.7701	1	-11.7701
Maize	KOR	-14.9718	-3.162	-11.8098	-15.0588	0.992691	-11.8098
Maize	MNG	-13.7697	-1.14659	-12.6231	-13.7697	1	-12.6231
Maize	IRL	-12.8009	0	-12.8009	-12.8009	1	-12.8009
Maize	JPN	-15.0559	-1.65712	-13.3988	-15.056	0.999991	-13.3988
Maize	NER	-7.90123	7.26845	-15.1697	-10.368	0.860134	-15.1697
Maize	SUR	-15.2304	0	-15.2304	-15.2406	0.999326	-15.2304
Maize	PER	5.76841	21.0241	-15.2557	-5.98852	0.564761	-15.2557
Maize	LVA	-15.2717	0	-15.2717	-15.2717	1	-15.2717
Maize	PSE	-10.4697	7.27086	-17.7406	-10.4697	1	-17.7406
Maize	LBY	-9.60361	9.27513	-18.8787	-9.67623	0.996169	-18.8787
Maize	LBN	-10.5402	21.4112	-31.9514	-10.9506	0.987317	-31.9514
Maize	JOR	-7.61279	26.8167	-34.4295	-9.05199	0.959876	-34.4295
